# Supplementary material for: Exploring the diversity of microbes and natural products from fungus-growing termite tripartite symbiosis
Source: Eng Microbiol. 2023 Nov 4;4(1):100124. doi: 10.1016/j.engmic.2023.100124 (PMC11611000; doi:10.1016/j.engmic.2023.100124)
Supplement: Supplementary file 1 [file mmc1.xlsx]

## Sheet: Sheet1
Supplementary file Termitome NP: Natural Products (NPs) that have been discovered in Termites, Termitomyces, bacteria and Pseudoxylaria.
Fungus-growing termite tripartite symbiosis associated NPs
The table includes molecular formula, NPs name and, Fungus-growing termite host, producing microbes.
Molecular formula	Mass	Natural Product (NP) Name	NP class/Biogenesis	Fungus-growing termite host	Producing Microorganism	References
C21H32O3	332.235	Dimethylincisterol	Terpenoid	Macrotermes natalensis	Termitomyces microcarpus	Choi; 2012; https://doi.org/10.1271/bbb.120130
C28H42O3	426.313	Ergosterol	Terpenoid	Macrotermes natalensis	Termitomyces microcarpus	Njue; 2018; http://doi.org/10.1016/j.bse.2017.11.006
C28H46O3	430.345	5α,8α-epidioxy-(22E,24R)-ergosta-6,22-dien-3β-ol	Terpenoid	Macrotermes natalensis	Termitomyces microcarpus
C28H44O3	428.329	5α,6α-epoxy-(22E,24R)-ergosta-8(14),22-diene-3β,7α-diol	Terpenoid	Macrotermes natalensis	Termitomyces microcarpus
C28H46O3	430.345	(22E,24R)-ergosta-7,22-diene-3β,5α,6β-triol	Terpenoid	Macrotermes natalensis	Termitomyces microcarpus
C30H48O3	456.36	Betulinic acid	Terpenoid	Macrotermes natalensis	Termitomyces microcarpus
C26H39NO3	413.293	Termitomycamide A	Fatty acid amide	Macrotermes natalensis	Termitomyces titanicus
C28H40N2O2	436.309	Termitomycamide B	Fatty acid amide	Macrotermes natalensis	Termitomyces titanicus	Choi; 2010; https://doi.org/10.1021/ol102186p
C28H44N2O3	456.335	Termitomycamide C	Fatty acid amide	Macrotermes natalensis	Termitomyces titanicus
C24H44N2O3	408.335	Termitomycamide D	Fatty acid amide	Macrotermes natalensis	Termitomyces titanicus
C26H41NO2	399.314	Termitomycamide E	Fatty acid amide	Macrotermes natalensis	Termitomyces titanicus
C15H26O2	238.193	Teucdiol B	Terpenoid	Macrotermes natalensis	Termitomyces albuminosus
C15H26O2	238.193	Teucdiol C	Terpenoid	Macrotermes natalensis	Termitomyces albuminosus	Li; 2019; https://dx.doi.org/10.3390%2Fmolecules24162980
C15H26O3	254.188	Teucdiol D	Terpenoid	Macrotermes natalensis	Termitomyces albuminosus
C15H28O3	256.204	Teucdiol E	Terpenoid	Macrotermes natalensis	Termitomyces albuminosus
C15H28O3	256.204	Teucdiol F	Terpenoid	Macrotermes natalensis	Termitomyces albuminosus
C15H26O2	238.193	Epi-Guaidiol A	Terpenoid	Macrotermes natalensis	Termitomyces albuminosus
C17H34O2	270.256	Methyl palmitate	Fatty acid/hydrocarbon	Macrotermes natalensis	Termitomyces heimii	Malek; 2010; https://doi.org/10.1080/10942912.2010.506017 Schalk; 2021; https://doi.org/10.1101/2021.01.13.426627
C18H36O2	284.272	Ethyl palmitate	Fatty acid/hydrocarbon	Macrotermes natalensis	Termitomyces heimii	Malek; 2010; https://doi.org/10.1080/10942912.2010.506017
C19H34O2	294.256	Methyl linoleate	Fatty acid/hydrocarbon	Macrotermes natalensis	Termitomyces heimii
C20H36O2	308.272	Ethyl linoleate	Fatty acid/hydrocarbon	Macrotermes natalensis	Termitomyces heimii
C20H38O2	310.287	Ethyl oleate	Fatty acid/hydrocarbon	Macrotermes natalensis	Termitomyces heimii
C22H44O2	340.334	Ethyl eicosanoate	Fatty acid/hydrocarbon	Macrotermes natalensis	Termitomyces heimii
C26H52O2	396.397	Ethyl tetracosanoate	Fatty acid/hydrocarbon	Macrotermes natalensis	Termitomyces heimii
C31H52O	440.402	Ebericol	Terpenoid	Macrotermes natalensis	Termitomyces heimii
C30H50O	426.386	Lanosterol	Terpenoid	Macrotermes natalensis	Termitomyces heimii
C16H32O2	256.42	Palmitic acid (n-Hexadecanoic acid)*	Fatty acid/hydrocarbon	Macrotermes natalensis	Termitomyces microcarpus,
C18H34O2	282.256	Oleic acid*	Fatty acid/hydrocarbon	Macrotermes natalensis	Termitomyces microcarpus,	Natarajan; 2012; https://doi.org/10.1080/10942912.2010.506017 Johnsy. G; Kaviyarasan. V; 2015; Fatty acids and vitamin composition of indigenous isolates of Termitomycetes microcarpus and T. heimii (Indo American J of Pharm Sci, 2015; 2(3):731-736.) Yang; 2020; https://doi.org/10.1007/s12010-020-03376-w
C18H36O2	284.272	Stearic acid*	Fatty acid/hydrocarbon	Macrotermes natalensis	Termitomyces heimii	Natarajan; 2012; https://doi.org/10.1080/10942912.2010.506017 Nakalembe; 2013; https://dx.doi.org/10.18697/ajfand.56.11945 Ogwok 2017 https://doi.org/10.1108/NFS-08-2016-0122 Johnsy. G; Kaviyarasan. V; 2015: Fatty acids and vitamin composition of indigenous isolates of Termitomycetes microcarpus and T. heimii (Indo American J of Pharm Sci, 2015; 2(3):731-736.)
C28H44O	396.339	Ergosterol	Terpenoid	Macrotermes natalensis	Termitomyces heimii	Natarajan; 2012; https://doi.org/10.1080/10942912.2010.506017 Johnsy. G; Kaviyarasan. V; 2015: Fatty acids and vitamin composition of indigenous isolates of Termitomycetes microcarpus and T. heimii (Indo American J of Pharm Sci, 2015; 2(3):731-736.)
C27H40O	380.308	Neoergosterol	Terpenoid	Macrotermes natalensis	Termitomyces heimii	Natarajan; 2012; https://doi.org/10.1080/10942912.2010.506017 Nakalembe; 2013; https://dx.doi.org/10.18697/ajfand.56.11945
C28H46O	398.355	Ergosta-5,8-dien-3-ol	Terpenoid	Macrotermes natalensis	Termitomyces heimii
C28H46O	398.355	Ergosta-5,8(14)-dien-3-ol	Terpenoid	Macrotermes natalensis	Termitomyces heimii
C28H48O	400.371	7-ergostenol	Terpenoid	Macrotermes natalensis	Termitomyces heimii
C28H46O	398.355	brassicasterol	Terpenoid	Macrotermes natalensis	Termitomyces heimii
C18H32O2	280.24	Linoleic acid*	Fatty acid/hydrocarbon	Macrotermes natalensis	Termitomyces heimii
C14H28O2	228.209	Myristic acid*	Fatty acid/hydrocarbon	Macrotermes natalensis	Termitomyces heimii	Natarajan; 2012; https://doi.org/10.1080/10942912.2010.506017 Nakalembe; 2013; https://dx.doi.org/10.18697/ajfand.56.11945
C8H9NO	135.068	Benzeneacetamide / 2-Phenylacetamide	Alkaloid	Macrotermes natalensis	Termitomyces heimii	Natarajan; 2012; https://doi.org/10.1080/10942912.2010.506017 Johnsy. G; Kaviyarasan. V; 2015: Fatty acids and vitamin composition of indigenous isolates of Termitomycetes microcarpus and T. heimii (Indo American J of Pharm Sci, 2015; 2(3):731-736.)
C28H44O	396.339	(22E,24R)-ergosta-5,7,22-trien-3β-ol	Terpenoid	Macrotermes natalensis	Termitomyces schimperi	Natarajan; 2012; https://doi.org/10.1080/10942912.2010.506017 Johnsy. G; Kaviyarasan. V; 2015: Fatty acids and vitamin composition of indigenous isolates of Termitomycetes microcarpus and T. heimii (Indo American J of Pharm Sci, 2015; 2(3):731-736.)
C28H44O4	444.324	3β,5α,9α-trihydroxy-ergosta-7,22-dien-6-one	Terpenoid	Macrotermes natalensis	Termitomyces schimperi	Chemical Constitutes of Termitomyces schimperi Collected from Africa 2010 http://caod.oriprobe.com/articles/26046057/Chemical_Constitutes_of_Termitomyces_schimperi_Collected_from_Africa.htm
C28H44O3	428.329	5α,​8α-​epidioxy-​(22E,​24R)​-​ergosta-​6, 22-​dien-​3β-​ol or ergosterol peroxide	Terpenoid	Macrotermes natalensis	Termitomyces schimperi
C28H40O	392.308	Ergosta-​4,​6,​8(14)​,​22-​tetraen-​3-​one	Terpenoid	Macrotermes natalensis	Termitomyces schimperi
C5H12O5	152.069	D-arabinitol	Mono/polysaccharide (primary)	Macrotermes natalensis	Termitomyces schimperi
C6H14O6	182.079	D-galactitol	Mono/polysaccharide (primary)	Macrotermes natalensis	Termitomyces schimperi
C41H77NO9	727.56	Ccerebroside B	Glycolipid	Macrotermes natalensis	Termitomyces schimperi
C40H75NO9	713.544	Cerebroside D	Glycolipid	Macrotermes natalensis	Termitomyces schimperi
C15H26O	222.198	(+)-intermedeol	Terpenoid	Macrotermes natalensis	Termitomyces sp.
C15H24	204.188	(−)-γ-cadinene	Terpenoid	Macrotermes natalensis	Termitomyces sp.	Burkhardt; 2019; https://doi.org/10.1039/C8OB02744G
C15H26O	222.198	(+)-germacrene D-4-ol	Terpenoid	Macrotermes natalensis	Termitomyces sp.
C15H24	204.188	α-selinene	Terpenoid	Macrotermes natalensis	Termitomyces sp.
C15H24	204.188	β-selinene	Terpenoid	Macrotermes natalensis	Termitomyces sp.
C6H14O	102.17	2-Methylpentan-ol	Fatty acid/hydrocarbon	Macrotermes natalensis	Termitomyces shimperi
C6H14O	102.17	3-Methylpentan-ol	Fatty acid/hydrocarbon	Macrotermes natalensis	Termitomyces shimperi	Nyegue; 2013; https://doi.org/10.1080/0972-060X.2003.10643344
C6H12O	100.16	Hexan-2-one	Fatty acid/hydrocarbon	Macrotermes natalensis	Termitomyces shimperi
C6H14O	102.17	Hexan-3-ol	Fatty acid/hydrocarbon	Macrotermes natalensis	Termitomyces shimperi
C6H12O	100.16	Hexanal	Fatty acid/hydrocarbon	Macrotermes natalensis	Termitomyces shimperi
C6H12O	102.17	Hexan-2-ol	Fatty acid/hydrocarbon	Macrotermes natalensis	Termitomyces shimperi
C6H12O	116.16	Butyl acetate	Fatty acid/hydrocarbon	Macrotermes natalensis	Termitomyces shimperi
C7H14NaO	137.18	(E)-hept-2-enol	Fatty acid/hydrocarbon	Macrotermes natalensis	Termitomyces shimperi
C6H14O	126.2	Octen-3-one	Fatty acid/hydrocarbon	Macrotermes natalensis	Termitomyces shimperi
C8H16O	128.21	Octen-3-ol	Fatty acid/hydrocarbon	Macrotermes natalensis	Termitomyces shimperi Termitomyces sp.
C9H14O	138.21	2-pentylfuran	Fatty acid/hydrocarbon	Macrotermes natalensis	Termitomyces shimperi	Schalk; 2021; https://doi.org/10.1101/2021.01.13.426627 Nyegue; 2013; https://doi.org/10.1080/0972-060X.2003.10643344
C8H16O2	144.21	Ethyl hexanoate	Fatty acid/hydrocarbon	Macrotermes natalensis	Termitomyces shimperi	Nyegue; 2013; https://doi.org/10.1080/0972-060X.2003.10643344
C8H16O	128.21	Octan-3-one	Fatty acid/hydrocarbon	Macrotermes natalensis	Termitomyces shimperi
C8H14O	126.2	(E)-2-octenal	Fatty acid/hydrocarbon	Macrotermes natalensis	Termitomyces shimperi Termitomyces sp.	Nyegue; 2013; https://doi.org/10.1080/0972-060X.2003.10643344 Schalk; 2021; https://doi.org/10.1101/2021.01.13.426627
C8H8O2	136.15	Methyl benzoate	Phenylpropanoid	Macrotermes natalensis	Termitomyces shimperi Termitomyces sp.	Nyegue; 2013; https://doi.org/10.1080/0972-060X.2003.10643344 Schalk; 2021; https://doi.org/10.1101/2021.01.13.426627
C9H18O	142.24	Nonanal	Fatty acid/hydrocarbon	Macrotermes natalensis	Termitomyces shimperi Termitomyces sp.
C8H10O	122.16	Phenylethanol	Phenylpropanoid	Macrotermes natalensis	Termitomyces shimperi Termitomyces sp.
C8H16O2	144.21	Octanoic acid	Fatty acid/hydrocarbon	Macrotermes natalensis	Termitomyces shimperi
C9H14O	138.21	(E,E)-nona-2.4 dienal	Fatty acid/hydrocarbon	Macrotermes natalensis	Termitomyces shimperi	Nyegue; 2013; https://doi.org/10.1080/0972-060X.2003.10643344
C10H20O	156.2	Decanal	Fatty acid/hydrocarbon	Macrotermes natalensis	Termitomyces shimperi Termitomyces sp.	Nyegue; 2013; https://doi.org/10.1080/0972-060X.2003.10643344
C10H12O2	164.204	Phenylethyl acetate	Phenylpropanoid	Macrotermes natalensis	Termitomyces shimperi	Schalk; 2021; https://doi.org/10.1101/2021.01.13.426627 Nyegue; 2013; https://doi.org/10.1080/0972-060X.2003.10643344
C10H16O	152.23	(Z,E)-deca-2,4-dienal	Fatty acid/hydrocarbon	Macrotermes natalensis	Termitomyces shimperi	Nyegue; 2013; https://doi.org/10.1080/0972-060X.2003.10643344
C10H16O	152.23	(E,E)-deca-2,4-dienal	Fatty acid/hydrocarbon	Macrotermes natalensis	Termitomyces shimperi
C11H12O2	176.21	Ethyl-(E)-cinnamate	Phenylpropanoid	Macrotermes natalensis	Termitomyces shimperi
C6H14O6	182.17	Mannitol	mono/polysaccharide (primary)	Macrotermes natalensis	Termitomyces fuliginosus Termitomyces clypeatus
C5H12O5	152.14	Arabitol	mono/polysaccharide (primary)	Macrotermes natalensis	Termitomyces clypeatus	Butkhup; 2018; https://doi.org/10.1007/s10068-017-0237-5
C5H12O5	152.15	Xylitol	mono/polysaccharide (primary)	Macrotermes natalensis	Termitomyces fuliginosus Termitomyces clypeatus
C6H14O6	182.17	Sorbitol	mono/polysaccharide (primary)	Macrotermes natalensis	Termitomyces fuliginosus Termitomyces clypeatus
C18H30O2	278.43	Linolenic acid	Fatty acid/hydrocarbon	Macrotermes natalensis	Termitomyces microcarpus Termitomyces heimii
C17H34O2	270.45	Margaric acid	Fatty acid/hydrocarbon	Macrotermes natalensis	Termitomyces microcarpus and Termitomyces heimii (India) Termitomyces microcarpus (Uganda)	Johnsy 2014 doi: 10.5829/idosi.wjdfs.2014.9.1.11288 Johnsy 2014: Evaluation of Antioxidant Activities and Determination of Bioactive Compounds in Two Wild Edible Termitomycetes (T. microcarpus and T. heimii) Johnsy. G; Kaviyarasan. V; 2015: Fatty acids and vitamin composition of indigenous isolates of Termitomycetes microcarpus and T. heimii (Indo American J of Pharm Sci, 2015; 2(3):731-736.)
C20H40o2	312.53	Arachidic acid (>1)	Fatty acid/hydrocarbon	Macrotermes natalensis	Termitomyces microcarpus	Johnsy. G; Kaviyarasan. V; 2015: Fatty acids and vitamin composition of indigenous isolates of Termitomycetes microcarpus and T. heimii (Indo American J of Pharm Sci, 2015; 2(3):731-736.) Ogwok; 2017; https://doi.org/10.1108/NFS-08-2016-0122
C14H6O8	302.197	Ellagic Acid	Phenylpropanoid	Macrotermes natalensis	Termitomyces robustus	Ogwok; 2017; https://doi.org/10.1108/NFS-08-2016-0122
C27H30O16	610.52	Rutin	PKS	Macrotermes natalensis	Termitomyces robustus	Borokini; 2016; https://doi.org/10.15414/jmbfs.2016.5.5.416-423
C15H14O6	290.26	Catechin	PKS	Macrotermes natalensis	Termitomyces robustus
C15H14O6	290.26	Epicatechin	PKS	Macrotermes natalensis	Termitomyces robustus
C21H20O12	464.096	Isoquercitrin	PKS	Macrotermes natalensis	Termitomyces robustus
C15H10O7	302.236	Quercetin	PKS	Macrotermes natalensis	Termitomyces robustus (Nigeria) Termitomyces heimii and Termitomyces clypeatus (Bengal)
C21H20O11	448.38	Quercetrin	PKS	Macrotermes natalensis	Termitomyces robustus	Borokini; 2016; https://doi.org/10.15414/jmbfs.2016.5.5.416-423 Mitra; 2016; https://doi.org/10.1007/s00003-015-0976-2
C15H10O6	286.23	Kaempferol	PKS	Macrotermes natalensis	Termitomyces robustus (Nigeria) Termitomyces heimii and Termitomyces clypeatus (Bengal)	Borokini; 2016; https://doi.org/10.15414/jmbfs.2016.5.5.416-423
C21C42O2	326.56	Heneicosanoic acid	Fatty acid/hydrocarbon	Macrotermes natalensis	Termitomyces microcarpus, Termitomyces globulus, Termitomyces eurrhizus	Borokini; 2016; https://doi.org/10.15414/jmbfs.2016.5.5.416-423 Mitra; 2016; https://doi.org/10.1007/s00003-015-0976-2
C16H30O2	254.41	Palmitoleic acid*	Fatty acid/hydrocarbon	Macrotermes natalensis	Termitomyces microcarpus, Termitomyces globulus, Termitomyces eurrhizus	Nakalembe; 2013; https://dx.doi.org/10.18697/ajfand.56.11945 Ogwok; 2017; https://doi.org/10.1108/NFS-08-2016-0122 (Ogwok 2017)
C18H34O2	282.46	Elaidic acid	Fatty acid/hydrocarbon	Macrotermes natalensis	Termitomyces microcarpus, Termitomyces globulus, Termitomyces eurrhizus
C18H34O2	282.46	Vaccenic acid	Fatty acid/hydrocarbon	Macrotermes natalensis	Termitomyces microcarpus, Termitomyces globulus, Termitomyces eurrhizus
C22H42O2	338.57	Erucic acid	Fatty acid/hydrocarbon	Macrotermes natalensis	Termitomyces microcarpus, Termitomyces globulus, Termitomyces eurrhizus
C24H46O2	366.62	Nervonic acid	Fatty acid/hydrocarbon	Macrotermes natalensis	Termitomyces microcarpus, Termitomyces globulus, Termitomyces eurrhizus
C20H30O2	302.45	Eicosapentaenoic acid	Fatty acid/hydrocarbon	Macrotermes natalensis	Termitomyces microcarpus, Termitomyces globulus, Termitomyces eurrhizus
C22H32O2	328.49	Docosahexaenoic acid	Fatty acid/hydrocarbon	Macrotermes natalensis	Termitomyces microcarpus, Termitomyces globulus, Termitomyces eurrhizus	Nakalembe; 2013; https://dx.doi.org/10.18697/ajfand.56.11945
C6H6O3	126.11	Pyrogallol	Phenylpropanoid	Macrotermes natalensis	Termitomyces heimii, Termitomyces clypeatus
C15H10O8	318.24	Myricetin	PKS	Macrotermes natalensis	Termitomyces heimii, Termitomyces clypeatus (Bengal) Termitomyces microcarpus, Termitomyces clypeatus, Termitomyces letestui (Ethiopia)	Mitra; 2016; heimii, https://doi.org/10.1007/s00003-015-0976-2 Mitra; 2016; clypeatus https://dx.doi.org/10.7324/JAPS.2016.60718
C7H6O3	138.21	Salicylic acid	Phenylpropanoid	Macrotermes natalensis (South Africa)	Termitomyces heimii, Termitomyces clypeatus	Mitra; 2016; heimii, https://doi.org/10.1007/s00003-015-0976-2 Mitra; 2016; clypeatus https://dx.doi.org/10.7324/JAPS.2016.60718 Woldegiorgis; 2014; https://doi.org/10.1016/j.foodchem.2014.02.014
C15H24	204.36	(E)-b-Farnesene	Terpene	Macrotermes natalensis	Termitomyces sp.	Mitra; 2016; heimii, https://doi.org/10.1007/s00003-015-0976-2 Mitra; 2016; clypeatus https://dx.doi.org/10.7324/JAPS.2016.60718 Schalk; 2021; https://doi.org/10.1101/2021.01.13.426627
C9H12O3	168.19	1,2,4-Trimethoxybenzene	Phenylpropanoid	Macrotermes natalensis	Termitomyces sp.	Schalk; 2021; https://doi.org/10.1101/2021.01.13.426627
C8H10O2	138.16	1,2-Dimethoxybenzene	Phenylpropanoid	Macrotermes natalensis	Termitomyces sp.
C8H10O2	138.16	1,3-Dimethoxybenzene	Phenylpropanoid	Macrotermes natalensis	Termitomyces sp.
C8H10	106.16	1,3-Dimethylbenzene	Phenylpropanoid	Macrotermes natalensis	Termitomyces sp.
C8H10O2	138.167	1,4-Dimethoxybenzene	Phenylpropanoid	Macrotermes natalensis	Termitomyces sp.
C15H26O	222.37	1-epi-Cubenol	Terpene	Macrotermes natalensis	Termitomyces sp.
C9H12O	139.19	1-Phenyl-2-propanol	Phenylpropanoid	Macrotermes natalensis	Termitomyces sp.
C14H30O	214.393	1-Tetradecanol	Fatty acid/hydrocarbon	Macrotermes natalensis	Termitomyces sp.
C14H22O	206.32	2,3-Dimethylbut-2-en-4-olide	Fatty acid/hydrocarbon	Macrotermes natalensis	Termitomyces sp.
C6H6N2	108.14	2,3-Dimethylpyrazine	Alkaloid	Macrotermes natalensis	Termitomyces sp.
C6H6N2	108.14	2,5-Dimethylpyrazine	Alkaloid	Macrotermes natalensis	Termitomyces sp.
C6H10O2	114.14	2,5-Hexanedione	Fatty acid/hydrocarbon	Macrotermes natalensis	Termitomyces sp.
C5H5NOS	127.17	2-Acetylthiazole	Alkaloid	Macrotermes natalensis	Termitomyces sp.
C7H7NO	121.139	2-Aminobenzaldehyde	Phenylpropanoid	Macrotermes natalensis	Termitomyces sp.
C6H4N2	104.11	2-Cyanopyridine	Alkaloid	Macrotermes natalensis	Termitomyces sp.
C8H12N2	136.19	2-Ethyl-3,6-dimethylpyrazine	Alkaloid	Macrotermes natalensis	Termitomyces sp.
C7H10N2	122.17	2-Ethyl-5-methylpyrazine	Alkaloid	Macrotermes natalensis	Termitomyces sp.
C8H18O	130.23	2-Ethylhexan-1-ol	Fatty acid/hydrocarbon	Macrotermes natalensis	Termitomyces sp.
C5H6O2	98.1	2-Furanmethanol (Furfuryl alcohol)	Primary metabolites (glucose)	Macrotermes natalensis	Termitomyces sp.
C11H18N2	178.27	2-Isopentyl-3,6-dimethylpyrazin	Alkaloid	Macrotermes natalensis	Termitomyces sp.
C7H6O3	138.12	2-Methoxy-1,4-benzoquinone	PKS	Macrotermes natalensis	Termitomyces sp.
C11H8O3	188.18	2-Methoxy-1,4-dihydroxybenzene	PKS	Macrotermes natalensis	Termitomyces sp.
C7H8O2	124.14	2-Methoxyphenol (Guaiacol)	Phenylpropanoid	Macrotermes natalensis	Termitomyces sp.
C7H8O4	156.14	2-Methylbut-2-en-4-olide	Primary metabolites (glucose)	Macrotermes natalensis	Termitomyces sp.
C11H18N2	150.26	2-Methylenebornane	Terpenoid	Macrotermes natalensis	Termitomyces sp.
C11H20O	168.28	2-Methylisoborneol	Terpenoid	Macrotermes natalensis	Termitomyces sp.
C8H10O2	138.16	2-Phenoxyethanol	Phenylpropanoid	Macrotermes natalensis	Termitomyces sp.
C9H12O	139.19	2-Phenyl-2-propanol	Phenylpropanoid	Macrotermes natalensis	Termitomyces sp.
C8H10O	122.16	2-Phenylethanol (PhenEthyl alcohol)	Phenylpropanoid	Macrotermes natalensis	Termitomyces sp.
C9H12O2	152.19	3,5-Dimethoxytoluene	PKS	Macrotermes natalensis	Termitomyces sp.
C6H12O2	116.16	3-Hydroxy-4-Methylpentan-2-on	Fatty acid/hydrocarbon	Macrotermes natalensis	Termitomyces sp.
C7H8O	108.14	3-Methylphenol (meta-Cresol)	Phenylpropanoid	Macrotermes natalensis	Termitomyces sp.
C7H14O	114.19	4-Heptanone	Fatty acid/hydrocarbon	Macrotermes natalensis	Termitomyces sp.
C6H10O2	114.14	4-Hexanolide (gamma-Caprolactone)	Fatty acid/hydrocarbon	Macrotermes natalensis	Termitomyces sp.
C5H10O2	103.13	4-Hydroxypentan-2-one	Fatty acid/hydrocarbon	Macrotermes natalensis	Termitomyces sp.
C15H24	204.35	7-epi-a-Selinene	Terpenoid	Macrotermes natalensis	Termitomyces sp.
C15H24	204.35	α-Barbatene	Terpenoid	Macrotermes natalensis	Termitomyces sp.
C8H8O	120.15	Acetophenone	Phenylpropanoid	Macrotermes natalensis	Termitomyces sp.
C9H10	118.17	Allylbenzene (?)	Phenylpropanoid	Macrotermes natalensis	Termitomyces sp.
C15H24	204.35	α-Muurolene	Terpene	Macrotermes natalensis	Termitomyces sp.
C10H16	136.23	α-Pinene	Terpene	Macrotermes natalensis	Termitomyces sp.
C15H24	204.35	b-Barbatene	Terpene	Macrotermes natalensis	Termitomyces sp.
C15H24	204.35	b-Chamigrene	Terpene	Macrotermes natalensis	Termitomyces sp.
C7H6O	106.12	Benzaldehyde	Phenylpropanoid	Macrotermes natalensis	Termitomyces sp.
C7H5NS	135.186	Benzothiazole	Alkaloid	Macrotermes natalensis	Termitomyces sp.
C7H8O	108.14	Benzyl alcohol	Phenylpropanoid	Macrotermes natalensis	Termitomyces sp.
C8H7N	117.148	Benzyl nitrile / Benzyl cyanide / Phenylacetonitrile	Alkaloid	Macrotermes natalensis	Termitomyces sp.
C4H4O2	84.07	But-2-en-4-olide, 2(5H)-Furanone	Fatty acid/hydrocarbon	Macrotermes natalensis	Termitomyces sp.
C6H12O2	116.16	Butyl acetate	Fatty acid/hydrocarbon	Macrotermes natalensis	Termitomyces sp.
C6H12O2	100.158	Cyclohexanol	Fatty acid/hydrocarbon	Macrotermes natalensis	Termitomyces sp.
C7H12O4	160.17	Diethyl malonate	Fatty acid/hydrocarbon	Macrotermes natalensis	Termitomyces sp.
C2H6S4	158.3	Dimethyl tetrasulfide	S-containing metabolites	Macrotermes natalensis	Termitomyces sp.
C2H6S3	126.26	Dimethyl trisulfide	S-containing metabolites	Macrotermes natalensis	Termitomyces sp.
C16H16O7	208.3	Diphenylcyclobutane Isomer 1 (putative)	Phenylpropanoid	Macrotermes natalensis	Termitomyces sp.
C16H16O7	208.3	Diphenylcyclobutane Isomer 2 (putative)	Phenylpropanoid	Macrotermes natalensis	Termitomyces sp.
C22H46	310.6	Docosane*	Fatty acid/hydrocarbon	Macrotermes natalensis	Termitomyces sp.
C12H26	107.33	Dodecane	Fatty acid/hydrocarbon	Macrotermes natalensis	Termitomyces sp.
C7H14O2	130.18	Ethyl 2-Methylbutyrate	Fatty acid/hydrocarbon	Macrotermes natalensis	Termitomyces sp.
C8H10	106.167	Ethylbenzene	Phenylpropanoid	Macrotermes natalensis	Termitomyces sp.
C18H30O	262.4	Farnesyl acetone	Terpene	Macrotermes natalensis	Termitomyces sp.
C5H4O2	96.0846	Furfural	Primary metabolites (xylose)	Macrotermes natalensis	Termitomyces sp.
C12H22O	182.307	Geosmin	Terpenoid	Macrotermes natalensis	Termitomyces sp.
C13H22O	194.31	Geranyl acetone	Terpenoid	Macrotermes natalensis	Termitomyces sp.
C21H44	296.57	Heneicosane*	Fatty acid/hydrocarbon	Macrotermes natalensis	Termitomyces sp.
C17H36	240.471	Heptadecane	Fatty acid/hydrocarbon	Macrotermes natalensis	Termitomyces sp.
C15H26O	222.37	Hypodoratoxid	Fatty acid/hydrocarbon	Macrotermes natalensis	Termitomyces sp.
C8H7N	117.15	Indole	Alkaloid	Macrotermes natalensis	Termitomyces sp.
C15H24	204.35	Isobazzanene	Terpene	Macrotermes natalensis	Termitomyces sp.
C9H12	120.19	Isopropylbenzene (Cumene)	Phenylpropanoid	Macrotermes natalensis	Termitomyces sp.
C7H12O3	144.17	Methyl 4-Methyl-2-oxopentanoate	Fatty acid/hydrocarbon	Macrotermes natalensis	Termitomyces sp.
C9H10O2	150.174	Methyl phenylacetate	Phenylpropanoid	Macrotermes natalensis	Termitomyces sp.
C5H6N2	94.11	Methylpyrazine	Alkaloid	Macrotermes natalensis	Termitomyces sp.
C5H5NOS	95.037	N-Formylpyrrole	Alkaloid	Macrotermes natalensis	Termitomyces sp.
C5H8O2	100.12	Pentan-4-olide	Fatty acid/hydrocarbon	Macrotermes natalensis	Termitomyces sp.
C8H16O2	144.22	Pentyl propanoate	Fatty acid/hydrocarbon	Macrotermes natalensis	Termitomyces sp.
C6H6O	94.11	Phenol	Fatty acid/hydrocarbon	Macrotermes natalensis	Termitomyces sp.
C9H12	120.19	Propylbenzene	Phenylpropanoid	Macrotermes natalensis	Termitomyces sp.
C8H8OS	152.22	S-Methyl thiobenzoate	Phenylpropanoid	Macrotermes natalensis	Termitomyces sp.
C8H8	104.15	Styrene	Phenylpropanoid	Macrotermes natalensis	Termitomyces sp.
C14H28O2	212.37	Tetradecanal	Fatty acid/hydrocarbon	Macrotermes natalensis	Termitomyces sp.
C14H30	198.39	Tetradecane	Fatty acid/hydrocarbon	Macrotermes natalensis	Termitomyces sp.
C8H12N2	136.19	Tetramethylpyrazine	Alkaloid	Macrotermes natalensis	Termitomyces sp.
C23H48	324.6	Tricosane*	Fatty acid/hydrocarbon	Macrotermes natalensis	Termitomyces sp.
C13H28	184.37	Tridecane	Fatty acid/hydrocarbon	Macrotermes natalensis	Termitomyces sp.
C7H10N2	122.17	Trimethylpyrazine	Alkaloid	Macrotermes natalensis	Termitomyces sp.
C11H22O	170.296	Undecanal	Fatty acid/hydrocarbon	Macrotermes natalensis	Termitomyces sp.
C11H24	156.31	Undecane	Fatty acid/hydrocarbon	Macrotermes natalensis	Termitomyces sp.
C8H8O3	152.15	Vanillin	Phenylpropanoid	Macrotermes natalensis	Termitomyces sp.
C2H4O2	60.05	Acetic acid	Fatty acid/hydrocarbon	Odontotermes formosanus	Termitomyces heimi
C17H32O	252.4	(R)-(-)-14-methyl-8-hexadecyn-1-ol	Fatty acid/hydrocarbon	Odontotermes formosanus	Termitomyces heimi	Yang; 2020; https://doi.org/10.1007/s12010-020-03376-w
C22H43NO	337.6	13-Docosenamide, (Z)-	Fatty acid/hydrocarbon	Odontotermes formosanus	Termitomyces heimi
C12H22O	182.3	13-Oxabicyclo[10.1.0]tridecane	Fatty acid/hydrocarbon	Odontotermes formosanus	Termitomyces heimi
C14H26O	210.36	13-Tetradecenal	Fatty acid/hydrocarbon	Odontotermes formosanus	Termitomyces heimi
C29H50O	414.7	17-(1,5-Dimethylhexyl)-10,13-dimethyl-2,3,4,7,8,9,10,11,12,13,14,15,16,17-tetradecahydro-1H-cyclopenta[a]phenanthren-3-ol	Fatty acid/hydrocarbon	Odontotermes formosanus	Termitomyces heimi
C4H10O2	90.121	2,3-Butanediol	Fatty acid/hydrocarbon	Odontotermes formosanus	Termitomyces heimi
C5H12O3	120.15	2-Propanol, 1,3-dimethoxy-	Fatty acid/hydrocarbon	Odontotermes formosanus	Termitomyces heimi
C7H15N	113.2	3-Buten-1-amine, N-ethyl-N-methyl-	Fatty acid/hydrocarbon	Odontotermes formosanus	Termitomyces heimi
C28H46O	398.355	5,6-Dihydroergosterol	Terpenoid	Odontotermes formosanus	Termitomyces heimi
?	222	5-Cyano-3-ethoxycarbonyl-1,2,3,4-tetrahydro-4,6-dimethyl-2-oxopyridine	Alkaloid	Odontotermes formosanus	Termitomyces heimi
C16H30	222.41	8-Hexadecyne	Fatty acid/hydrocarbon	Odontotermes formosanus	Termitomyces heimi
?	360	9-(3-Fluorobenzyl)-9-hydroxy-3,6,10,10-tetraMethyl-9,10-dihydrophenanthrene	Phenylpropanoid	Odontotermes formosanus	Termitomyces heimi
C18H32O2	280.4	9,12-Octadecadienoic acid (Z,Z)-	Fatty acid/hydrocarbon	Odontotermes formosanus	Termitomyces heimi
C21H38O4	354.5	9,12-Octadecadienoic acid (Z,Z)-, 2,3-dihydroxypropyl ester	Fatty acid/hydrocarbon	Odontotermes formosanus	Termitomyces heimi
C18H34O2	282.461	9-Octadecenoic acid, (E)-*	Fatty acid/hydrocarbon	Odontotermes formosanus	Termitomyces heimi
C20H30O2	302.5	Androst-16-ene-17-carboxylic acid, (5.α.)-	Terpenoid	Odontotermes formosanus	Termitomyces heimi
C8H8O	120.15	Benzeneacetaldehyde	Phenylpropanoid	Odontotermes formosanus	Termitomyces heimi
C29H50O	414.7	Clionasterol	Terpenoid	Odontotermes formosanus	Termitomyces heimi
C20H40	280.5	Cyclohexane, 1-(1,5-diMethylhexyl)-4-(4-Methylpentyl)-	Fatty acid/hydrocarbon	Odontotermes formosanus	Termitomyces heimi
C7H11NO	125.17	Cyclohexane, isocyanato-	Fatty acid/hydrocarbon	Odontotermes formosanus	Termitomyces heimi
C28H48O	400.7	Ergost-7-en-3-ol, (3.β.)-	Terpenoid	Odontotermes formosanus	Termitomyces heimi
C28H46O	398.7	Ergosta-5,7-dien-3-ol, (3.β.)-	Terpenoid	Odontotermes formosanus	Termitomyces heimi
C28H44O	396.6	Ergosta-5,8,22-trien-3-ol, (3.β.,22E)-	Terpenoid	Odontotermes formosanus	Termitomyces heimi
C28H46O	398.664	Ergosta-5,8-dien-3-ol, (3.β.)-	Terpenoid	Odontotermes formosanus	Termitomyces heimi
C6H10O3	130.14	Pantolactone	Primary metabolites (glucose)	Odontotermes formosanus	Termitomyces heimi
C35H72	492.9	Pentatriacontane	Fatty acid/hydrocarbon	Odontotermes formosanus	Termitomyces heimi
C14H14O	198.26	Phenol, 2-(1-phenylethyl)-	Phenylpropanoid	Odontotermes formosanus	Termitomyces heimi
C22H22O	302.4	Phenol, 2,4-bis(1-phenylethyl)-	Phenylpropanoid	Odontotermes formosanus	Termitomyces heimi
C7H10N2O2	154.17	Pyrrolo[1,2-a]pyrazine-1,4-dione, hexahydro-	NRPS	Odontotermes formosanus	Termitomyces heimi
C11H18N2O2	210.273	Pyrrolo[1,2-a]pyrazine-1,4-dione, hexahydro-3-(2-Methylpropyl)-	NRPS	Odontotermes formosanus	Termitomyces heimi
C14H16N2O2	244.29	Pyrrolo[1,2-a]pyrazine-1,4-dione, hexahydro-3-(phenylMethyl)	NRPS	Odontotermes formosanus	Termitomyces heimi
C16H13NS	251.346	Thiazole, 4-[1,1'-biphenyl]-4-yl-2-Methyl	Phenylpropanoid	Odontotermes formosanus	Termitomyces heimi
C18H32O2	280.4	Z,E-7,11-Hexadecadien-1-yl acetate	Fatty acid/hydrocarbon	Odontotermes formosanus	Termitomyces heimi
C7H6O2	122.12	4-hydroxybenzaldehyde, para-hydroxybenzaldehyde	Phenylpropanoid	Odontotermes cf. badius, Odontotermes spp., Macrotermes natalensis
C9H16O4	188.22	Azelaic acid	Fatty acid/hydrocarbon	Odontotermes cf. badius, Odontotermes spp., Macrotermes natalensis		Otani; 2019; https://doi.org/10.1038/s41598-019-45364-z
C9H7NO	145.05	Indole-3-carboxaldehyde	Alkaloid	Odontotermes cf. badius, Odontotermes spp., Macrotermes natalensis
C5H8O4	132.11	Methylsuccinic acid	Fatty acid/hydrocarbon	Odontotermes cf. badius, Odontotermes spp., Macrotermes natalensis
C18H37NO	283.5	Stearamide/octadecanamide	Fatty acid/hydrocarbon	Odontotermes cf. badius, Odontotermes spp., Macrotermes natalensis
C34H48N2O6	580.351	Bacillaene A/bacillaene	PKS-NRPS hybrid	Macrotermes natalensis	Bacillus sp.
C26H36N2O6	472.257	Macrotermycin A	PKS	Macrotermes natalensis	Amycolatopsis strain M39	Um; 2013; https://doi.org/10.1038/srep03250
C26H36N2O6	472.257	Macrotermycin B	PKS	Macrotermes natalensis	Amycolatopsis strain M39	Beemelmanns; 2017; https://doi.org/10.1021/acs.orglett.6b03831
C26H38N2O8	506.263	Macrotermycin C	PKS	Macrotermes natalensis	Amycolatopsis strain M39
C26H38N2O8	506.263	Macrotermycin D	PKS	Macrotermes natalensis	Amycolatopsis strain M39
C35H50N2O11	674.341	Natalamycin A	PKS	Macrotermes natalensis	Streptomyces strain M56
C29H40N2O9	560.273	Geldanamycin	PKS	Macrotermes natalensis	Streptomyces strain M56	Kim; 2014; https://doi.org/10.1039/C4SC01136H
C29H44N2O8	548.31	Reblastatin	PKS	Macrotermes natalensis	Streptomyces strain M57
C28H38N2O9	546.258	17-O-deMethyl-geldanamycin	PKS	Macrotermes natalensis	Streptomyces strain M58
C30H42N2O9S	606.261	19-S-Methylgeldanamycin	PKS	Macrotermes natalensis	Streptomyces strain M59
C28H39N3O8	545.274	17-amino-17-demethoxy-geldanamycin	PKS	Macrotermes natalensis	Streptomyces strain M60
C30H44N2O	448.345	Methyl geldanamycinate/Methyl geldanamycinate derivative	PKS	Macrotermes natalensis	Streptomyces strain M61
C29H43N3	433.346	17-amino-17-demethoxy-Methyl geldanamycinate	PKS	Macrotermes natalensis	Streptomyces strain M56
C35H50N2O12	690.336	19-[(1′S,4′R)-4′-hydroxy-1′-methoxy-2′-oxopentyl]geldanamycin/ geldanamycin analogue	PKS	Macrotermes natalensis	Streptomyces strain M57
C39H65N9O14	883.465	Dentigerumycin B	PKS-NRPS hybrid	Macrotermes natalensis	Streptomyces sp. M41
C35H60N8O12	784.433	Dentigerumycin C	PKS-NRPS hybrid	Macrotermes natalensis	Streptomyces sp. M42	Wyche; 2017; https://doi.org/10.1021/acs.orglett.7b00545
C35H61N9O11	783.449	Dentigerumycin D	PKS-NRPS hybrid	Macrotermes natalensis	Streptomyces sp. M43
C16H16O7	320.09	Barceloneic acid A	PKS	Macrotermes natalensis	Streptomyces sp. RB108
C28H27O11N	553.158	Rubterolone D	PKS	Macrotermes natalensis	Actinomadura sp. 5-2	Benndorf; 2018; https://doi.org/10.3390/antibiotics7030083
C21H19O8N	413.111	Rubterolone A	PKS	Macrotermes natalensis	Actinomadura sp. 5-2	Guo; 2017; https://doi.org/10.1002/chem.201701005
C26H25O9N	495.153	Rubterolone B	PKS	Macrotermes natalensis	Actinomadura sp. 5-2
C23H21O10N	471.116	Rubterolone C	PKS	Macrotermes natalensis	Actinomadura sp. 5-2
C24H23O10N	485.132	Rubterolone E	PKS	Macrotermes natalensis	Actinomadura sp. 5-2
C29H29O11N	567.174	Rubterolone F	PKS	Macrotermes natalensis	Actinomadura sp. 5-2
C15H12O5	272.26	Prerubterolones A	PKS	Macrotermes natalensis	Actinomadura sp. 5-2
C21H20O9	416.38	Prerubterolones B	PKS	Macrotermes natalensis	Actinomadura sp. 5-2	Guo; 2017; https://doi.org/10.1002/chem.201802066 supplimentary: https://repository.up.ac.za/bitstream/handle/2263/61635/Guo_IsolationSuppInfo_2017.pdf?sequence=2&isAllowed=y
C26H26O10	498.48	Prerubterolones C	PKS	Macrotermes natalensis	Actinomadura sp. 5-2
?	?	Rubterolones G-N, A1-B2, A3,B7	PKS	Macrotermes natalensis	Actinomadura sp. 5-3
C11H12O2N2	204.09	Banegasine	Alkaloid	Macrotermes natalensis	Actinomadura sp. RB29
C14H14O3N2Cl2	328.038	Cyclo(NMe-L-3,5-dichlorotyrosine-Dhb)	NRPS	Macrotermes natalensis	Actinomadura sp. RB29	Cain; 2003; https://doi.org/10.1128/AAC.47.7.2113-2117.2003
C80H115N21O28S3	1913.74	Rubrominin A	RiPPS	Macrotermes natalensis	Actinomadura sp. RB29	Cain; 2003; https://doi.org/10.3390/antibiotics7030083
C83H120N22O29S3	1984.78	Rubrominin B	RiPPS	Macrotermes natalensis	Actinomadura sp. RB29
C19H25N3O5	375.179	Natalenamide A	NRPS	Macrotermes natalensis	Actinomadura sp. RB29
C20H27N3O5	389.195	Natalenamide B	NRPS	Macrotermes natalensis	Actinomadura sp. RB29	Lee; 2018; https://doi.org/10.3390/molecules23113003
C23H25N3O5	423.179	Natalenamide C	NRPS	Macrotermes natalensis	Actinomadura sp. RB29
C40H60O10	700.419	Efomycin K	PKS	Macrotermes natalensis	Streptomyces sp. M56
C41H62O10	714.434	Efomycin L	PKS	Macrotermes natalensis	Streptomyces sp. M56	Klassen; 2019; https://doi.org/10.3389/fmicb.2019.01739
C42H64O10	728.45	Efomycin M	PKS	Macrotermes natalensis	Streptomyces sp. M56
C53H86O18	1010.58	Efomycin G	PKS	Macrotermes natalensis	Streptomyces sp. M56	Klassen; 2019; https://doi.org/10.3389/fmicb.2019.01739
C54H88O18	1024.6	Elaiophylin	PKS	Macrotermes natalensis	Streptomyces sp. M56
C55H90O18	1038.61	11-O-Methylelaiophylin	PKS	Macrotermes natalensis	Streptomyces sp. M56
C56H92O18	1052.63	11,11’-O-diMethylelaiophylin	PKS	Macrotermes natalensis	Streptomyces sp. M56
C20H34O4	338.246	17-hydroxycyclooctatin	Terpenoid	Macrotermes natalensis	Streptomyces sp. M56
C25H26O10	486.153	fridamycin A/vineomycinone B2	PKS	Macrotermes natalensis	Actinomadura sp. RB99	Lee; 2020; https://doi.org/10.1021/acs.jnatprod.9b00837
C23H37N3O6	451.268	Microtermolide A	PKS-NRPS hybrid	Microtermes sp.	Streptomyces sp. MspM5	Yoon; 2019; https://doi.org/10.3390/nu11040765
C22H35N3O7	453.248	Microtermolide B	PKS-NRPS hybrid	Microtermes sp.	Streptomyces sp. MspM5	Carr; 2012; https://doi.org/10.1021/ol301043p
C8H8N2O2	164.059	2-Formylpyrrolyl-4-acrylamide	PKS	Odontotermes formosanus	Streptomyces sp. BY-4
C11H15NO3	209.105	Dihydrostreptazolin	PKS	Odontotermes formosanus	Streptomyces sp. BY-4	Bi; 2011; https://doi.org/10.1177%2F1934578X1100600310
C10H13NO2	179.095	2-ethyl-7-hydroxy-6,7-dihydro-5H-indolizin-3-one	Alkaloid	Odontotermes formosanus	Streptomyces koyangensis BY-4
C18H11O7Cl	374.73	Maduralactomycin A	PKS	Macrotermes natalensis	Actinomadura sp. RB29	Bi; 2013; https://doi.org/10.1080/10286020.2013.767246
C18H11O7Br	419.18	Maduralactomycin B	PKS	Macrotermes natalensis	Actinomadura sp. RB30	Guo; 2020; https://doi.org/10.1021/acs.orglett.0c00601
C17H9O7Cl	360.7	Actinospirol A	PKS	Macrotermes natalensis	Actinomadura sp. RB31
C17H9O7Br	405.15	Actinospirol B	PKS	Macrotermes natalensis	Actinomadura sp. RB32
	178.18	4,8-dihydroxy-3,4-dihydronaphthalen-1(2H)		Macrotermes barneyi	Xylaria escharoidea
C62H86N12O16	1255.41	Actinomycin D	NRPS	Odontotermes formosanus	Streptomyces sp. T33	Own Paper
C29H50O	414.7	β-sitosterol	Terpenoid	Macrotermes gilvus Hagen, workers	dissected gut extract	Yin; 2019; https://doi.org/10.1007/s13205-019-1573-3
C15H22O2	234.162	Ancistrofuran	Terpenoid	Ancistrotermes cavithorax, major termite soldiers	salivary secretion, major termite soldiers	Subekti; 2017; https://doi.org/10.15407/ubj89.04.077
C15H22O2	234.162	Ancistrodial	Terpenoid	Ancistrotermes cavithorax, major termite soldiers	salivary secretion, major termite soldiers	Baker; 1978; https://doi.org/10.1039/C39780000410
?	?	Bicyclic unsatd. dialdehyde	Fatty acid/hydrocarbon	Ancistrotermes cavithorax, major termite soldiers	salivary secretion, major soldiers
C9H16	124.22	α-cyclogeraniolene	Terpene	Ancistrotermes cavithorax, major termite soldiers	salivary secretion, major soldiers
C9H16	124.22	β-cyclogeraniolene	Terpene	Ancistrotermes cavithorax, major termite soldiers	salivary secretion, major soldiers
C7H8	92.14	Toluene	Phenylpropanoid	Ancistrotermes cavithorax, major termite soldiers	salivary secretion, major soldiers
C8H8O2	136.15	2-ethyl-1,4-benzoquinone	PKS	Odontotermes magdalenae, termite soldiers	salivary gland secretion, soldiers	Olagbemiro; 1988: https://doi.org/10.1007/BF01939911
C7H6O3	138.03	2-hydroxy-5-Methyl-1,4-benzoquinone	PKS	Odontotermes magdalenae, termite soldiers	salivary gland secretion, soldiers
C7H6O2	122.12	2-methyl-1,4-benzoquinone/toluquinone/ methyl-p-benzoquinone	PKS	Odontotermes magdalenae, termite soldiers Odontotermes radamanni	salivary gland secretion, soldiers
C6H4O2	108.095	Benzoquinone, toluquinone/quinones/benzoquinone and protein/toluquinone	PKS	Macrotermes carbonarius Microtermes, Macrotermes, Odontotermes, and Hypotermes Odontotermes badius Macrotermes bellicosus	salivary gland secretion, soldiers
28H58	394.8	5-, 7-, and 3-methylheptacosanes	Fatty acid/hydrocarbon	Macrotermes subhyalinus, minor and major soldiers	heads, frontal gland secretion, minor and major soldiers	Prestwich; 1977; https://doi.org/10.1007/BF00989078
C28H56	263.47	(Z)-9-octacosene	Fatty acid/hydrocarbon	Macrotermes subhyalinus, minor and major soldiers	heads, frontal gland secretion, minor and major soldiers
C29H58	406.8	(Z)-9-nonacosene	Fatty acid/hydrocarbon	Macrotermes subhyalinus, minor and major soldiers	heads, frontal gland secretion, minor and major soldiers
C31H62	434.8	(Z)-9-hentriacontene	Fatty acid/hydrocarbon	Macrotermes subhyalinus, minor and major soldiers	heads, frontal gland secretion, minor and major soldiers
36 residue peptide		Termicin	RiPPs	Pseudacanthotermes spiniger	salivary glands, secretions
C136H247N41O32S	3000.7	Spinigerin (25 residue peptide)	RiPPs	Pseudacanthotermes spiniger	salivary glands, secretions	Lamberty; 2001; https://doi.org/10.1074/jbc.M002998200
C37H70O5	594.9	Palmitoyl-oleoyl-palmitoylglycerol (POP)	Glycerolipid (fatty)	Macrotermes bellicosus	whole termite
C7H8O2	124.14	Methylhydroquinone	PKS	Macrotermes bellicosus	defense fluid, whole workers and soldiers	Mahdi; 2020; https://doi.org/10.3390/molecules25215015 Appalasamy; 2021; https://doi.org/10.1038/s41598-020-80018-5
C8H10O4	170.16	3,4-dihydroxyphenEthyl glycol	PKS	Macrotermes bellicosus	defense fluid, whole workers and soldiers	Mahdi; 2020; https://doi.org/10.3390/molecules25215015
C10H13NO3	195.21	N-acetyldopamine	Alkaloid	Macrotermes bellicosus	defense fluid, whole workers and soldiers
C6H6N2O	122.12	Niacinamide (vitamin B3)*	Alkaloid	Macrotermes bellicosus	defense fluid, whole workers and soldiers
C8H16O6	208.21	Ethyl-hexopyranoside	Mono/polysaccharide (primary)	Macrotermes bellicosus	defense fluid, whole workers and soldiers
C10H13N5O4	267.245	Adenosine	Alkaloid	Macrotermes bellicosus	defense fluid, whole workers and soldiers
C4H6O4	118.09	Succinic acid	Fatty acid/hydrocarbon	Macrotermes bellicosus	defense fluid, whole workers and soldiers
C6H12O7	196.16	Gluconic acid	Mono/polysaccharide (primary)	Macrotermes bellicosus	defense fluid, whole workers and soldiers
C5H14NO	104.17	Choline	Alkaloid	Macrotermes bellicosus	defense fluid, whole workers and soldiers
Already present/Termitomyces (information can be copied)	280.447	Linoleic acid*	Fatty acid/hydrocarbon	Macrotermes bellicosus	defense fluid, whole workers and soldiers
C4H4O2	84.073	Furanone	Fatty acid/hydrocarbon	Macrotermes carbonarius	defense fluid, whole soldiers
C15H30O2	242.398	Pentadecanoic acid	Fatty acid/hydrocarbon	Macrotermes carbonarius	defense fluid, whole soldiers	Appalasamy; 2021; https://doi.org/10.1038/s41598-020-80018-5
C18H34O2	282.461	Cis-Vaccenic acid	Fatty acid/hydrocarbon	Macrotermes carbonarius	defense fluid, whole soldiers
C18H36O2	284.48	Octadecanoic acid	Fatty acid/hydrocarbon	Macrotermes carbonarius	defense fluid, whole soldiers
C32H44N4O4	548.34	Pseudoxylallemycin A	NRPS (hybrid)		Pseudoxylaria
C40H52O6N4	685.369	Pseudoxylallemycin B	NRPS (hybrid)		Pseudoxylaria	Guo; 2016; https://doi.org/10.1021/acs.orglett.6b01437
C36H48O5N4	617.369	Pseudoxylallemycin C	NRPS (hybrid)		Pseudoxylaria
C36H48O6N4	633.36	Pseudoxylallemycin D	NRPS (hybrid)		Pseudoxylaria
C36H50O5N4	619.385	Pseudoxylallemycin E	NRPS (hybrid)		Pseudoxylaria
C40H54O6N4	687.412	Pseudoxylallemycin F	NRPS (hybrid)		Pseudoxylaria
C14H14O3	230.09	Eucalyptene A	Phenylpropanoid		Pseudoxylaria
C11H12O2	176.08	Terricollene C	Phenylpropanoid		Pseudoxylaria
?	?	19,20-epoxycytochalasin Q	PKS-NRPS hybrid		Pseudoxylaria
?	?	19,20-epoxycytochalasin	PKS-NRPS hybrid		Pseudoxylaria
?	?	19,20-epoxycytochalasin D	PKS-NRPS hybrid		Pseudoxylaria
C35H50N4O6	623.38	Pseudoxylaramide A	NRPS (hybrid)		Pseudoxylaria
C34H49O6N4 +	609.36	Pseudoxylaramide B	NRPS (hybrid)		Pseudoxylaria	Schalk; 2020; https://doi.org/10.1002/cbic.202000331
C38H48O6N4	657.36	Pseudoxylaramide C	NRPS (hybrid)		Pseudoxylaria
C37H47O6N4 +	643.35	Pseudoxylaramide D	NRPS (hybrid)		Pseudoxylaria
C22H30N2O5	403.22	Xylacremolide A	NRPS		Pseudoxylaria
C23H33O5N2+	417.23	Xylacremolide B	NRPS		Pseudoxylaria
C35H46O5N4	603.35	Pseudoxylallemycin G1	NRPS (hybrid)		Pseudoxylaria
C39H50O6N4	671.38	Pseudoxylallemycin G2	NRPS (hybrid)		Pseudoxylaria	Guo; 2018; https://doi.org/10.1002/cbic.201800503
C38H548O6N5	657.36	Pseudoxylallemycin G3	NRPS (hybrid)		Pseudoxylaria
C36H48O5N4	617.37	Pseudoxylallemycin H1	NRPS (hybrid)		Pseudoxylaria
C40H52O6N4	685.396	Pseudoxylallemycin H2	NRPS (hybrid)		Pseudoxylaria
C40H52O6N4	685.396	Pseudoxylallemycin H3	NRPS (hybrid)		Pseudoxylaria
C36H50O5N4	619.386	Pseudoxylallemycin I1	NRPS (hybrid)		Pseudoxylaria
C40H54O6N4	687.411	Pseudoxylallemycin I2	NRPS (hybrid)		Pseudoxylaria
C40H56O6N4	689.427	Pseudoxylallemycin I3	NRPS (hybrid)		Pseudoxylaria
C33H46O5N4	579.35	Pseudoxylallemycin J1	NRPS (hybrid)		Pseudoxylaria
C37H50O6N4	647.378	Pseudoxylallemycin J2	NRPS (hybrid)		Pseudoxylaria
C34H48O6N4	609.363	Pseudoxylallemycin J3	NRPS (hybrid)		Pseudoxylaria
C33H46O4N4	563.359	Pseudoxylallemycin K1	NRPS (hybrid)		Pseudoxylaria
C37H50O5N4	631.38	Pseudoxylallemycin K2	NRPS (hybrid)		Pseudoxylaria
C34H48O4N4	577.374	Pseudoxylallemycin K3	NRPS (hybrid)		Pseudoxylaria
C32H43O4N4Cl	583.305	Pseudoxylallemycin L1	NRPS (hybrid)		Pseudoxylaria
C36H47O5N4Cl	651.331	Pseudoxylallemycin L2	NRPS (hybrid)		Pseudoxylaria
C32H42O4N4Cl2	617.266	Pseudoxylallemycin L3	NRPS (hybrid)		Pseudoxylaria
C32H43O4N4Br	627.25	Pseudoxylallemycin M1	NRPS (hybrid)		Pseudoxylaria
C36H47O5N4Br	695.28	Pseudoxylallemycin M2	NRPS (hybrid)		Pseudoxylaria
C32H42O4N4Br2	705.164	Pseudoxylallemycin M3	NRPS (hybrid)		Pseudoxylaria
C28H32O13	576.184	Termisoflavone A	PKS	Cuticle of Macrotermes natalensis	Plant or Medium derived	Kuswanto; 2015; https://dx.doi.org/10.3923/je.2015.87.94
C29H34O13	590.2	Termisoflavone B	PKS	Cuticle of Macrotermes natalensis	Plant or Medium derived	Kang; 2016; https://doi.org/10.1021/acs.jnatprod.6b00738
C29H34O12	574.205	Termisoflavone C	PKS	Cuticle of Macrotermes natalensis	Plant or Medium derived
C28H32O12	560.189	Termisoflavone D	PKS	Cuticle of Macrotermes natalensis	Plant or Medium derived
C15H10O5	270.053	Genistein	PKS	Cuticle of Macrotermes natalensis	Plant or Medium derived	Lee; 2018; https://doi.org/10.3390/ijms19092640
C15H10O4	254.058	Daidzein	PKS	Cuticle of Macrotermes natalensis	Streptomyces sp. RB1
C21H20O9	416.111	Genistein-7-α-L-rhamnoside	PKS	Cuticle of Macrotermes natalensis	Plant or Medium derived	Kang; 2016; https://doi.org/10.1021/acs.jnatprod.6b00738
C21H20O8	400.116	Daidzein-7-α-L-rhamnoside	PKS	Cuticle of Macrotermes natalensis	Plant or Medium derived
C22H22O9	430.126	6-O-Methyl-7-O-α-L-rhamnopyranosyldaidzein	PKS	Cuticle of Macrotermes natalensis	Plant or Medium derived
C27H30O13	562.169	Genistein-4′,7-di-α-L-rhamnoside	PKS	Cuticle of Macrotermes natalensis	Plant or Medium derived
C27H30O12	546.174	Daidzein-4′,7-di-α-L-rhamnoside	PKS	Cuticle of Macrotermes natalensis	Plant or Medium derived
C21H20O10	432.106	Genistin	PKS	Cuticle of Macrotermes natalensis	Streptomyces sp. RB1
C13H17NO6	283.106	1-O-(2-aminobenzoyl)-α-L-rhamnopyranoside	PKS	Cuticle of Macrotermes natalensis	Plant or Medium derived
C21H20O9	416.111	Daidzin	PKS	Cuticle of Macrotermes natalensis	Plant or Medium derived	Lee; 2018; https://dx.doi.org/10.3390%2Fijms19010174
C12H36O6Si6	444.92	DodecaMethylcyclohexasiloxane	Non-biogenetic	Macrotermes gilvus, workers	Dissected gut extract	Kang; 2016; https://doi.org/10.1021/acs.jnatprod.6b00738
?		TetradecaMethylcyclohexasiloxane	Non-biogenetic	Macrotermes gilvus, workers	Dissected gut extract	Subekti; 2017; https://doi.org/10.15407/ubj89.04.077
C18H54O7Si8	607.3	Octasiloxane	Non-biogenetic	Macrotermes gilvus, workers	Dissected gut extract
?		1,1,3,3,5,5,7,7,9,9,11,11,13,13,15,15-hexadecaMethyl	Non-biogenetic	Macrotermes gilvus, workers	Dissected gut extract
C35H58O12	670.8	Pentamycin	Polyenes (Macrolids)	Macrotermes barneyi	Streptomyces strain HF10	https://dx.doi.org/10.1021/acsomega.0c05580
C33H54O12	642.8	1'14-Dihydroxyisochainin	Polyenes (Macrolids)	Macrotermes barneyi	Streptomyces strain HF10	doi: 10.3389/fmicb.2021.649962
C10H10O3	178.18	4,8-dihydroxy-3,4-dihydronaphthalen-1(2H)	Type II polyketide synthase	Macrotermes natalensis	Xylaria escharoidea	Guo; 2020; https://doi.org/10.1021/acs.orglett.0c00601
