# Supplementary material for: Exploring the diversity of microbes and natural products from fungus-growing termite tripartite symbiosis
Source: Eng Microbiol. 2023 Nov 4;4(1):100124. doi: 10.1016/j.engmic.2023.100124 (PMC11611000; doi:10.1016/j.engmic.2023.100124)
Supplement: Supplementary file 2 [file mmc2.csv]

																Supplementary file 2 Termitome NP: ADME Analysis
Molecule	Canonical SMILES	Formula	MW	#Heavy atoms	#Aromatic heavy atoms	Fraction Csp3	#Rotatable bonds	#H-bond acceptors	#H-bond donors	MR	TPSA	iLOGP	XLOGP3	WLOGP	MLOGP	Silicos-IT Log P	Consensus Log P	ESOL Log S	ESOL Solubility (mg/ml)	ESOL Solubility (mol/l)	ESOL Class	Ali Log S	Ali Solubility (mg/ml)	Ali Solubility (mol/l)	Ali Class	Silicos-IT LogSw	Silicos-IT Solubility (mg/ml)	Silicos-IT Solubility (mol/l)	Silicos-IT class	GI absorption	BBB permeant	Pgp substrate	CYP1A2 inhibitor	CYP2C19 inhibitor	CYP2C9 inhibitor	CYP2D6 inhibitor	CYP3A4 inhibitor	log Kp (cm/s)	Lipinski #violations	Ghose #violations	Veber #violations	Egan #violations	Muegge #violations	Bioavailability Score	PAINS #alerts	Brenk #alerts	Leadlikeness #violations	Synthetic Accessibility
(+)-germacrene D-4-ol	CC1=CCCC(C)(O)C=CC(CC1)C(C)C	C15H26O	222.37	16	0	0.73	1	1	1	72.36	20.23	3.02	3.77	4.09	3.56	3.22	3.53	-3.53	6.60E-02	2.97E-04	Soluble	-3.89	2.88E-02	1.29E-04	Soluble	-2.73	4.10E-01	1.85E-03	Soluble	High	Yes	No	No	No	Yes	No	No	-4.98	0	0	0	0	1	0.55	0	1	2	4.22
(+)-intermedeol	CC(=C)C1CCC2(C(C1)C(C)(O)CCC2)C	C15H26O	222.37	16	0	0.87	1	1	1	70.46	20.23	3.1	4.47	3.92	3.67	3.64	3.76	-3.97	2.39E-02	1.07E-04	Soluble	-4.61	5.40E-03	2.43E-05	Moderately soluble	-3.21	1.36E-01	6.12E-04	Soluble	High	Yes	No	No	Yes	Yes	No	No	-4.48	0	0	0	0	1	0.55	0	1	2	3.53
(E)-b-Farnesene	C=CC(=C)CCC=C(CCC=C(C)C)C	C15H24	204.35	15	0	0.47	7	0	0	72.32	0	3.86	6.03	5.2	4.84	4.93	4.97	-4.44	7.35E-03	3.60E-05	Moderately soluble	-5.81	3.18E-04	1.55E-06	Moderately soluble	-3.74	3.73E-02	1.82E-04	Soluble	Low	No	No	Yes	No	Yes	No	No	-3.27	1	0	0	0	2	0.55	0	2	2	3.42
11,11?O-diMethylelaiophylin	CCC1C(OC2CC(O)C(C(O2)C)O)CC(OC1C)(OC)C(C(C(C1OC(=O)C(=CC=CC(C)C(OC(=O)C(=CC=CC1C)C)C(C(C(C1(OC)CC(OC2CC(O)C(C(O2)C)O)C(C(O1)C)CC)C)O)C)C)C)O)C	C58H96O18	1081.37	76	0	0.83	16	18	6	286.75	247.82	7.77	7.75	6.21	0.99	4.19	5.38	-10.37	4.60E-08	4.26E-11	Insoluble	-12.8	1.72E-10	1.59E-13	Insoluble	-3.66	2.36E-01	2.18E-04	Soluble	Low	No	Yes	No	No	No	No	No	-7.39	3	4	2	2	6	0.17	0	1	3	10
11-O-Methylelaiophylin	CCC1C(OC2CC(O)C(C(O2)C)O)CC(OC1C)(O)C(C(C(C1OC(=O)C=CC=CC(C)C(OC(=O)C=CC=CC1C)C(C(C(C1(OC)CC(OC2CC(O)C(C(O2)C)O)C(C(O1)C)CC)C)O)C)C)O)C	C55H90O18	1039.29	73	0	0.82	15	18	7	272.41	258.82	5.39	7.01	4.77	0.54	2.54	4.05	-9.71	2.03E-07	1.95E-10	Poorly soluble	-12.26	5.70E-10	5.49E-13	Insoluble	-1.82	1.56E+01	1.50E-02	Soluble	Low	No	Yes	No	No	No	No	No	-7.66	3	3	2	1	5	0.17	0	1	3	10
17-hydroxycyclooctatin	OCC(C1CCC2(C1=CCC(C)(O)C1C(C2)C(CO)CC1O)C)C	C20H34O4	338.48	24	0	0.9	3	4	4	95.86	80.92	2.67	2	2.11	2.2	2.22	2.24	-3	3.38E-01	9.99E-04	Soluble	-3.33	1.60E-01	4.72E-04	Soluble	-2.03	3.17E+00	9.35E-03	Soluble	High	No	Yes	No	No	No	No	No	-6.94	0	0	0	0	0	0.55	0	1	0	5.45
19,20-epoxycytochalasin D	CC(=O)OC1C2OC2C(C)(O)C(=O)C(CC=CC2C31C(=O)NC(C3C(C)C(=C)C2O)Cc1ccccc1)C	C30H37NO7	523.62	38	6	0.57	4	7	3	144.15	125.46	3.23	1.92	1.75	1.63	2.75	2.26	-4.15	3.72E-02	7.10E-05	Moderately soluble	-4.18	3.47E-02	6.63E-05	Moderately soluble	-4.79	8.49E-03	1.62E-05	Moderately soluble	High	No	Yes	No	No	No	No	Yes	-8.13	1	3	0	0	0	0.55	0	2	1	6.87
19,20-epoxycytochalasin Q	CC(=O)OC1C2OC2C(C)(O)C(=O)C(CC=CC2C31C(=O)NC(C3C(C)C1(C2O1)C)Cc1ccccc1)C	C30H37NO7	523.62	38	6	0.63	4	7	2	142.47	117.76	3.18	2.45	1.99	1.71	3.2	2.51	-4.48	1.72E-02	3.29E-05	Moderately soluble	-4.57	1.42E-02	2.71E-05	Moderately soluble	-5.09	4.28E-03	8.17E-06	Moderately soluble	High	No	Yes	No	No	No	Yes	No	-7.75	1	3	0	0	0	0.55	0	2	1	6.91
19-[(1?S,4?R)-4?-hydroxy-1?-methoxy-2?-oxopentyl]geldanamycin	COC1CC(C)CC2=C(OC)C(=O)C(=C(C2=O)NC(=O)C(=CC=CC(C(C(=CC(C1O)C)C)OC(=O)N)OC)C)C(C(=O)CC(O)C)OC	C35H50N2O12	690.78	49	0	0.57	10	12	4	182.32	210.01	2.79	1.28	1.75	-1.74	1.53	1.12	-4.27	3.72E-02	5.38E-05	Moderately soluble	-5.29	3.55E-03	5.13E-06	Moderately soluble	-3.68	1.43E-01	2.07E-04	Soluble	Low	No	Yes	No	No	No	No	No	-9.6	2	3	1	1	3	0.11	1	2	2	8.78
1-epi-Cubenol	CC1=CC2C(CC1)(O)C(C)CCC2C(C)C	C15H26O	222.37	16	0	0.87	1	1	1	70.72	20.23	3.24	3.7	3.78	3.67	3.22	3.52	-3.48	7.30E-02	3.28E-04	Soluble	-3.82	3.40E-02	1.53E-04	Soluble	-2.73	4.10E-01	1.85E-03	Soluble	High	Yes	No	No	Yes	Yes	No	No	-5.03	0	0	0	0	1	0.55	0	1	2	4.34
2,3-Dimethylpyrazine	Cc1nccnc1C	C6H8N2	108.14	8	6	0.33	0	2	0	31.96	25.78	1.57	0.54	1.09	-0.14	1.81	0.98	-1.41	4.25E+00	3.93E-02	Very soluble	-0.65	2.40E+01	2.22E-01	Very soluble	-2.36	4.71E-01	4.36E-03	Soluble	High	Yes	No	No	No	No	No	No	-6.58	0	3	0	0	1	0.55	0	0	1	1.53
2,5-Dimethylpyrazine	Cc1ncc(nc1)C	C6H8N2	108.14	8	6	0.33	0	2	0	31.96	25.78	1.57	0.63	1.09	-0.14	1.81	0.99	-1.46	3.73E+00	3.45E-02	Very soluble	-0.75	1.94E+01	1.79E-01	Very soluble	-2.36	4.71E-01	4.36E-03	Soluble	High	Yes	No	No	No	No	No	No	-6.51	0	3	0	0	1	0.55	0	0	1	1.57
2-Acetylthiazole	CC(=O)c1nccs1	C5H5NOS	127.16	8	5	0.2	1	2	0	32.31	58.2	1.57	0.97	1.35	-0.56	2.37	1.14	-1.64	2.94E+00	2.31E-02	Very soluble	-1.78	2.11E+00	1.66E-02	Very soluble	-1.59	3.28E+00	2.58E-02	Soluble	High	Yes	No	No	No	No	No	No	-6.39	0	3	0	0	1	0.55	0	0	1	2.03
2-Cyanopyridine	N#Cc1ccccn1	C6H4N2	104.11	8	6	0	0	2	0	28.95	36.68	1.23	0.45	0.95	-0.23	1.37	0.76	-1.32	4.94E+00	4.74E-02	Very soluble	-0.79	1.69E+01	1.63E-01	Very soluble	-2.04	9.54E-01	9.16E-03	Soluble	High	Yes	No	No	No	No	No	No	-6.62	0	3	0	0	1	0.55	0	0	1	1.44
2-Ethyl-3,6-dimethylpyrazine	CCc1nc(C)cnc1C	C8H12N2	136.19	10	6	0.5	1	2	0	41.74	25.78	1.98	1.52	1.66	0.55	2.53	1.65	-2.02	1.30E+00	9.55E-03	Soluble	-1.67	2.91E+00	2.14E-02	Very soluble	-3.19	8.83E-02	6.49E-04	Soluble	High	Yes	No	No	No	No	No	No	-6.05	0	1	0	0	1	0.55	0	0	1	2.03
2-Ethyl-5-methylpyrazine	CCc1cnc(cn1)C	C7H10N2	122.17	9	6	0.43	1	2	0	36.77	25.78	1.73	1.02	1.35	0.22	2.09	1.28	-1.67	2.63E+00	2.15E-02	Very soluble	-1.15	8.63E+00	7.06E-02	Very soluble	-2.79	2.00E-01	1.64E-03	Soluble	High	Yes	No	No	No	No	No	No	-6.32	0	3	0	0	1	0.55	0	0	1	1.99
2-ethyl-7-hydroxy-6,7-dihydro-5H-indolizin-3-one	CCC1=CC2=CC(CCN2C1=O)O	C10H13NO2	179.22	13	0	0.5	1	2	1	53.18	40.54	2.04	0.48	0.43	0.7	0.8	0.89	-1.19	1.16E+01	6.49E-02	Very soluble	-0.9	2.25E+01	1.26E-01	Very soluble	-0.81	2.78E+01	1.55E-01	Soluble	High	Yes	No	No	No	No	No	No	-7.05	0	0	0	0	1	0.55	0	0	1	3.7
2-Formylpyrrole-4-acrylamide	O=Cc1[nH]cc(c1)C=CC(=O)N	C8H8N2O2	164.16	12	5	0	3	2	2	43.99	75.95	0.78	-0.19	0.22	-0.99	1.16	0.2	-0.85	2.33E+01	1.42E-01	Very soluble	-0.95	1.85E+01	1.12E-01	Very soluble	-1.23	9.73E+00	5.93E-02	Soluble	High	No	No	Yes	No	No	No	No	-7.44	0	0	0	0	1	0.55	0	2	1	2.2
2-Methoxy-1,4-benzoquinone	COC1=CC(=NS(=O)(=O)c2ccccc2)C=CC1=O	C13H11NO4S	277.3	19	6	0.08	3	5	0	70.29	81.18	1.95	1.62	2.57	0.86	1.55	1.71	-2.62	6.72E-01	2.42E-03	Soluble	-2.94	3.21E-01	1.16E-03	Soluble	-3.32	1.32E-01	4.78E-04	Soluble	High	No	No	Yes	No	No	No	No	-6.84	0	0	0	0	0	0.55	1	2	0	3.48
2-Methylisoborneol	CC12CCC(C2(C)C)CC1(C)O	C11H20O	168.28	12	0	1	0	1	1	51.44	20.23	2.5	2.69	2.58	2.74	2.72	2.65	-2.58	4.45E-01	2.64E-03	Soluble	-2.77	2.87E-01	1.71E-03	Soluble	-2.52	5.07E-01	3.01E-03	Soluble	High	Yes	No	No	No	No	No	No	-5.42	0	0	0	0	2	0.55	0	0	1	3.53
2-Phenoxyethanol	OCCOc1ccccc1	C8H10O2	138.16	10	6	0.25	3	2	1	38.9	29.46	1.78	1.16	1.06	1.21	1.54	1.35	-1.67	2.93E+00	2.12E-02	Very soluble	-1.37	5.85E+00	4.23E-02	Very soluble	-2.34	6.27E-01	4.54E-03	Soluble	High	Yes	No	Yes	No	No	No	No	-6.32	0	2	0	0	1	0.55	0	0	1	1.16
2-Phenyl-2-propanol	CC(c1ccccc1)(O)C	C9H12O	136.19	10	6	0.33	1	1	1	42.07	20.23	2.07	1.83	1.81	2.19	2.03	1.98	-2.22	8.30E-01	6.09E-03	Soluble	-1.88	1.82E+00	1.33E-02	Very soluble	-2.61	3.31E-01	2.43E-03	Soluble	High	Yes	No	Yes	No	No	No	No	-5.83	0	1	0	0	2	0.55	0	0	1	1
3,5-Dimethoxytoluene	COc1cc(OC)cc(c1)C	C9H12O2	152.19	11	6	0.33	2	2	0	44.39	18.46	2.44	2.23	2.01	1.8	2.29	2.15	-2.46	5.28E-01	3.47E-03	Soluble	-2.25	8.50E-01	5.59E-03	Soluble	-3.02	1.44E-01	9.48E-04	Soluble	High	Yes	No	Yes	No	No	No	No	-5.65	0	1	0	0	1	0.55	0	0	1	1.13
4,8-dihydroxy-3,4-dihydronaphthalen-1(2H)	OC1CCC(=O)c2c1cccc2O	C10H10O3	178.18	13	6	0.3	0	3	2	47.48	57.53	1.53	1.11	1.08	0.47	1.59	1.16	-1.99	1.84E+00	1.03E-02	Very soluble	-1.91	2.19E+00	1.23E-02	Very soluble	-2.01	1.73E+00	9.71E-03	Soluble	High	Yes	No	No	No	No	No	No	-6.6	0	0	0	0	1	0.55	0	0	1	2.3
7-ergostenol	CC(=O)OC1CCC2(C(C1)CC=C1C2CCC2(C1CCC2C(CCC(C(C)C)C)C)C)C	C30H50O2	442.72	32	0	0.9	7	2	0	138.16	26.3	5.23	9.11	8.21	6.7	7.15	7.28	-7.86	6.08E-06	1.37E-08	Poorly soluble	-9.56	1.23E-07	2.77E-10	Poorly soluble	-6.41	1.73E-04	3.91E-07	Poorly soluble	Low	No	No	No	No	Yes	No	No	-2.53	1	3	0	1	1	0.55	0	1	2	5.97
Actinomycin D	O=C1NC(C(C)C)C(=O)N2CCCC2C(=O)N(C)CC(=O)N(C(C(=O)OC(C1NC(=O)c1c2nc3c(ccc(c3oc2c(c(=O)c1N)C)C)C(=O)NC1C(C)OC(=O)C(C(C)C)N(C)C(=O)CN(C(=O)C2N(C(=O)C(NC1=O)C(C)C)CCC2)C)C)C(C)C)C	C62H86N12O16	1255.42	90	14	0.61	10	17	5	358.75	359.98	4.04	3.76	-2.31	-2.99	1.1	0.72	-9.45	4.48E-07	3.57E-10	Poorly soluble	-11.01	1.22E-08	9.72E-12	Insoluble	-9.49	4.08E-07	3.25E-10	Poorly soluble	Low	No	Yes	No	No	No	No	No	-11.29	2	4	1	1	3	0.17	0	3	3	10
Actinospirol A	O=C1c2c(OC31OC(=O)c1c3c(Cl)c(C)cc1O)cccc2C(=O)O	C17H9ClO7	360.7	25	12	0.12	1	7	2	83.89	110.13	1.88	3.43	2.54	1.97	3.04	2.57	-4.53	1.07E-02	2.98E-05	Moderately soluble	-5.42	1.36E-03	3.77E-06	Moderately soluble	-4.74	6.56E-03	1.82E-05	Moderately soluble	High	No	No	Yes	No	Yes	No	No	-6.06	0	0	0	0	0	0.56	0	0	1	4.21
Actinospirol B	O=C1c2c(OC31OC(=O)c1c3c(Br)c(C)cc1O)cccc2C(=O)O	C17H9BrO7	405.15	25	12	0.12	1	7	2	86.58	110.13	1.95	3.49	2.65	2.09	3.08	2.65	-4.84	5.86E-03	1.45E-05	Moderately soluble	-5.49	1.32E-03	3.27E-06	Moderately soluble	-4.94	4.65E-03	1.15E-05	Moderately soluble	High	No	No	Yes	No	Yes	No	No	-6.29	0	0	0	0	0	0.56	0	0	1	4.25
Ancistrodial	O=CCC(=CCC1C(=C)CCCC1(C)C)C=O	C15H22O2	234.33	17	0	0.6	5	2	0	71.3	34.14	2.3	2.68	3.47	2.45	4.2	3.02	-2.65	5.23E-01	2.23E-03	Soluble	-3.05	2.09E-01	8.93E-04	Soluble	-3.27	1.26E-01	5.37E-04	Soluble	High	Yes	No	No	No	No	No	No	-5.83	0	0	0	0	0	0.55	0	3	1	3.77
Ancistrofuran	CC1(C)CCCC2(C1CC(O2)c1cocc1)C	C15H22O2	234.33	17	5	0.73	1	2	0	68.38	22.37	3.04	3.53	4	2.58	3.73	3.38	-3.67	5.03E-02	2.15E-04	Soluble	-3.68	4.85E-02	2.07E-04	Soluble	-4.25	1.31E-02	5.57E-05	Moderately soluble	High	Yes	Yes	No	No	No	Yes	No	-5.22	0	0	0	0	0	0.55	0	0	2	4.22
Bacillaene A	CC(=CC=CC=C(C(CC(=O)NC(=CC=CC=CC(C(=O)O)C)C)O)C)C=CC=CC=CCNC(=O)C(CC(C)C)O	C34H48N2O6	580.75	42	0	0.38	20	6	5	171.38	135.96	5.14	6.03	5.23	2.89	6.94	5.24	-5.92	6.99E-04	1.20E-06	Moderately soluble	-8.66	1.26E-06	2.17E-09	Poorly soluble	-2.37	2.48E+00	4.28E-03	Soluble	Low	No	Yes	No	No	Yes	No	No	-5.56	1	3	1	1	2	0.56	0	1	3	6.47
Banegasine	OC(=O)C1NC=C(C1)c1ccccc1N	C11H12N2O2	204.23	15	6	0.18	2	2	3	61.73	75.35	1	0.94	0.68	-1.58	0.67	0.34	-1.86	2.80E+00	1.37E-02	Very soluble	-2.11	1.59E+00	7.78E-03	Soluble	-2.1	1.63E+00	7.96E-03	Soluble	High	No	No	No	No	No	No	No	-6.88	0	0	0	0	0	0.56	0	1	1	2.85
Barceloneic acid A	COc1cc(O)c(c(c1)CO)Oc1cc(C)cc(c1C(=O)O)O	C16H16O7	320.29	23	12	0.19	5	7	4	81.55	116.45	2.74	2.27	2.25	1.09	1.92	2.05	-3.31	1.56E-01	4.88E-04	Soluble	-4.35	1.42E-02	4.44E-05	Moderately soluble	-3.2	2.01E-01	6.27E-04	Soluble	High	No	No	Yes	No	Yes	No	No	-6.64	0	0	0	0	0	0.56	0	0	0	2.69
Benzeneacetamide / 2-Phenylacetamide	NC(=O)Cc1ccccc1	C8H9NO	135.16	10	6	0.12	2	1	1	39.12	43.09	1.12	0.45	0.71	1.26	1.31	0.97	-1.27	7.20E+00	5.33E-02	Very soluble	-0.92	1.61E+01	1.19E-01	Very soluble	-2.36	5.91E-01	4.38E-03	Soluble	High	Yes	No	Yes	No	No	No	No	-6.8	0	3	0	0	1	0.55	0	0	1	1
Benzothiazole	c1ccc2c(c1)scn2	C7H5NS	135.19	9	9	0	0	1	0	39.62	41.13	1.81	2.01	2.3	1.5	3.27	2.18	-2.68	2.80E-01	2.07E-03	Soluble	-2.5	4.27E-01	3.16E-03	Soluble	-2.94	1.56E-01	1.16E-03	Soluble	High	Yes	No	Yes	No	No	No	No	-5.7	0	3	0	0	1	0.55	0	0	1	1.72
brassicasterol	OC1CCC2(C(=CCC3C2CCC2(C3CCC2C(C=CC(C(C)C)C)C)C)C1)C	C28H46O	398.66	29	0	0.86	4	1	1	127.95	20.23	4.82	8.02	7.41	6.43	6.45	6.63	-7.1	3.16E-05	7.94E-08	Poorly soluble	-8.3	2.01E-06	5.03E-09	Poorly soluble	-5.08	3.34E-03	8.38E-06	Moderately soluble	Low	No	No	No	No	Yes	No	No	-3.04	1	2	0	1	2	0.55	0	1	2	6.09
Catechin	Oc1cc2OC(c3ccc(c(c3)O)O)C(Cc2c(c1)O)O	C15H14O6	290.27	21	12	0.2	1	6	5	74.33	110.38	1.47	0.36	1.22	0.24	0.98	0.85	-2.22	1.74E+00	5.98E-03	Soluble	-2.24	1.66E+00	5.72E-03	Soluble	-2.14	2.09E+00	7.19E-03	Soluble	High	No	Yes	No	No	No	No	No	-7.82	0	0	0	0	0	0.55	1	1	0	3.5
Cerebroside D	CCCCCCCCCCCCCCCCC(C(=O)NC(C(C=CCCC=C(CCCCCCCCC)C)O)COC1OC(CO)C(C(C1O)O)O)O	C43H81NO9	756.1	53	0	0.88	35	9	7	217.9	168.94	7.58	11.31	7.3	2.4	9.75	7.67	-9.34	3.43E-07	4.54E-10	Poorly soluble	-14.84	1.10E-12	1.46E-15	Insoluble	-8.03	6.99E-06	9.25E-09	Poorly soluble	Low	No	Yes	No	No	No	No	No	-2.88	2	4	2	2	5	0.17	0	1	3	8.67
Clionasterol	CCC(C(C)C)CCC(C1CCC2C1(C)CCC1C2CC=C2C1(C)CCC(C2)O)C	C29H50O	414.71	30	0	0.93	6	1	1	133.23	20.23	4.79	9.34	8.02	6.73	7.04	7.19	-7.9	5.23E-06	1.26E-08	Poorly soluble	-9.67	8.90E-08	2.15E-10	Poorly soluble	-6.19	2.69E-04	6.49E-07	Poorly soluble	Low	No	No	No	No	No	No	No	-2.2	1	3	0	1	2	0.55	0	1	2	6.3
Daidzein	Oc1ccc(cc1)c1coc2c(c1=O)ccc(c2)O	C15H10O4	254.24	19	16	0	1	4	2	71.97	70.67	1.77	2.47	2.87	1.08	3.02	2.24	-3.53	7.51E-02	2.95E-04	Soluble	-3.6	6.41E-02	2.52E-04	Soluble	-4.98	2.64E-03	1.04E-05	Moderately soluble	High	Yes	No	Yes	No	No	Yes	Yes	-6.1	0	0	0	0	0	0.55	0	0	0	2.79
Dentigerumycin B	CCC1CCC(OC1CC)(O)C(C(=O)NC1C(OC(=O)C(C(O)C)N(O)C(=O)C2CCCNN2C(=O)C2N(C(=O)CN(C(=O)C3N(C1=O)NCCC3)O)NCCC2)C(C)C)(O)C	C39H65N9O14	883.99	62	0	0.82	8	17	9	244.61	303.42	3.23	0.4	-5.27	-1.2	-4.95	-1.56	-5.04	7.98E-03	9.02E-06	Moderately soluble	-6.34	4.06E-04	4.59E-07	Poorly soluble	-0.84	1.28E+02	1.45E-01	Soluble	Low	No	Yes	No	No	No	No	No	-11.41	3	4	1	1	4	0.17	0	1	2	8.92
Dentigerumycin C	CCC1CCC(OC1CC)(O)C(C(=O)NC(C(=O)N1NCCCC1C(=O)N(CC(=O)N1NCCCC1C(=O)N1NCCCC1C(=O)O)O)C(C(C)C)O)(O)C	C35H60N8O12	784.9	55	0	0.83	18	15	9	216.33	273.88	3	-2.04	-3.95	-0.92	-2.66	-1.31	-2.23	4.59E+00	5.85E-03	Soluble	-3.19	5.12E-01	6.52E-04	Soluble	-0.31	3.83E+02	4.88E-01	Soluble	Low	No	No	No	No	No	No	No	-12.54	3	4	2	1	6	0.11	0	2	2	7.78
Dentigerumycin D	CCC1CCC(OC1CC)(O)C(C(=O)NC(C(=O)N1NCCCC1C(=O)N(CC(=O)N1NCCCC1C(=O)N1NCCCC1C(=O)N)O)C(C(C)C)O)(O)C	C35H61N9O11	783.91	55	0	0.83	18	14	9	217.47	279.67	2.49	-0.41	-4.55	-1.32	-2.9	-1.34	-3.25	4.37E-01	5.57E-04	Soluble	-5	7.86E-03	1.00E-05	Moderately soluble	-0.53	2.31E+02	2.95E-01	Soluble	Low	No	Yes	No	No	No	No	No	-11.37	3	4	2	1	5	0.17	0	2	2	7.8
Dihydrostreptazolin	CC=C1C(O)C2C3C1CCCN3C(=O)O2	C11H15NO3	209.24	15	0	0.73	0	3	1	57.82	49.77	1.35	0.2	0.53	1.05	0.41	0.71	-1.26	1.14E+01	5.45E-02	Very soluble	-0.8	3.29E+01	1.57E-01	Very soluble	-0.26	1.14E+02	5.46E-01	Soluble	High	Yes	No	No	No	No	No	No	-7.43	0	0	0	0	0	0.55	0	1	1	3.93
Ebericol	CC(C(=C)CCC(C1CCC2(C1(C)CCC1=C2CCC2C1(C)CCC(C2(C)C)O)C)C)C	C31H52O	440.74	32	0	0.87	5	1	1	141.85	20.23	5.24	9.44	8.73	7.01	8.2	7.72	-8.19	2.85E-06	6.46E-09	Poorly soluble	-9.77	7.45E-08	1.69E-10	Poorly soluble	-7.59	1.14E-05	2.58E-08	Poorly soluble	Low	No	No	No	No	No	No	No	-2.29	1	3	0	1	2	0.55	0	1	2	6.19
Efomycin G	CCC1C(OC2CC(O)C(C(O2)C)O)CC(OC1C)(O)C(C(C(C1OC(=O)C=CC=CC(C)C(OC(=O)C=CC=CC1C)C(C(C(C1(O)CC(OC2CC(O)C(C(O2)C)O)C(C(O1)C)C)C)O)C)C)O)C	C53H86O18	1011.24	71	0	0.81	13	18	8	262.87	269.82	4.69	6.67	3.73	0.24	1.53	3.37	-9.45	3.56E-07	3.52E-10	Poorly soluble	-12.14	7.34E-10	7.26E-13	Insoluble	-0.77	1.73E+02	1.71E-01	Soluble	Low	No	Yes	No	No	No	No	No	-7.73	3	3	2	1	5	0.17	0	1	3	10
Efomycin M	CCC(C(O)C)C=CC(=O)C(C(C(C1OC(=O)C=CC=CC(C)C(OC(=O)C=CC=CC1C)C(C(C(C(=O)C=CC(C(O)C)CC)C)O)C)C)O)C	C42H64O10	728.95	52	0	0.62	16	10	4	206.67	167.66	5.53	6.84	5.65	2.48	6.26	5.35	-7.61	1.78E-05	2.44E-08	Poorly soluble	-10.17	4.93E-08	6.76E-11	Insoluble	-2.7	1.45E+00	2.00E-03	Soluble	Low	No	Yes	No	No	No	No	Yes	-5.89	1	4	2	1	4	0.55	0	2	3	8.8
Elaiophylin	CCC1C(OC2CC(O)C(C(O2)C)O)CC(OC1C)(O)C(C(C(C1OC(=O)C=CC=CC(C)C(OC(=O)C=CC=CC1C)C(C(C(C1(O)CC(OC2CC(O)C(C(O2)C)O)C(C(O1)C)CC)C)O)C)C)O)C	C54H88O18	1025.27	72	0	0.81	14	18	8	267.68	269.82	5.11	7.03	4.12	0.39	1.96	3.72	-9.7	2.04E-07	1.99E-10	Poorly soluble	-12.51	3.15E-10	3.07E-13	Insoluble	-1.15	7.31E+01	7.13E-02	Soluble	Low	No	Yes	No	No	No	No	No	-7.56	3	3	2	1	5	0.17	0	1	3	10
Ellagic Acid	Oc1cc2c(=O)oc3c4c2c(c1O)oc(=O)c4cc(c3O)O	C14H6O8	302.19	22	16	0	0	8	4	75.31	141.34	0.79	1.1	1.31	0.14	1.67	1	-2.94	3.43E-01	1.14E-03	Soluble	-3.66	6.60E-02	2.18E-04	Soluble	-3.35	1.36E-01	4.49E-04	Soluble	High	No	No	Yes	No	No	No	No	-7.36	0	0	1	1	0	0.55	1	3	0	3.17
Epicatechin	Oc1cc2OC(c3ccc(c(c3)O)O)C(Cc2c(c1)O)O	C15H14O6	290.27	21	12	0.2	1	6	5	74.33	110.38	1.47	0.36	1.22	0.24	0.98	0.85	-2.22	1.74E+00	5.98E-03	Soluble	-2.24	1.66E+00	5.72E-03	Soluble	-2.14	2.09E+00	7.19E-03	Soluble	High	No	Yes	No	No	No	No	No	-7.82	0	0	0	0	0	0.55	1	1	0	3.5
Epi-Guaidiol A	CC(=C)C1CCC(C2C(C1)C(C)(O)CC2)(C)O	C15H26O2	238.37	17	0	0.87	1	2	2	71.92	40.46	2.74	2.73	2.89	2.74	2.73	2.77	-2.97	2.54E-01	1.07E-03	Soluble	-3.23	1.39E-01	5.84E-04	Soluble	-2.41	9.34E-01	3.92E-03	Soluble	High	Yes	No	No	No	No	No	No	-5.82	0	0	0	0	0	0.55	0	1	1	4.04
Ergosta-5,8(14)-dien-3-ol	OC1CCC2(C(=CCC3=C4C(CCC23)(C)C(CC4)C(CCC(C(C)C)C)C)C1)C	C28H46O	398.66	29	0	0.86	5	1	1	127.95	20.23	4.92	7.67	7.7	6.43	7.01	6.75	-6.81	6.12E-05	1.54E-07	Poorly soluble	-7.94	4.63E-06	1.16E-08	Poorly soluble	-6.23	2.36E-04	5.92E-07	Poorly soluble	Low	No	No	No	No	No	No	No	-3.29	1	2	0	1	2	0.55	0	1	2	6.06
Ergosterol	OC1CCC2(C(=CC=C3C2CCC2(C3CCC2C(C=CC(C(C)C)C)C)C)C1)C	C28H44O	396.65	29	0	0.79	4	1	1	127.47	20.23	4.92	7.43	7.33	6.33	6.44	6.49	-6.72	7.63E-05	1.92E-07	Poorly soluble	-7.69	8.17E-06	2.06E-08	Poorly soluble	-5.06	3.45E-03	8.69E-06	Moderately soluble	Low	No	No	No	No	Yes	No	No	-3.44	1	2	0	1	2	0.55	0	1	2	6.58
Eucalyptene A	C=C=CCOc1ccc(cc1)C=CC(=O)OC	C14H14O3	230.26	17	6	0.14	6	3	0	66.58	35.53	3.15	2.42	2.48	2.53	3.24	2.77	-2.66	5.07E-01	2.20E-03	Soluble	-2.81	3.58E-01	1.55E-03	Soluble	-3.2	1.44E-01	6.25E-04	Soluble	High	Yes	No	Yes	Yes	No	No	No	-5.99	0	0	0	0	0	0.55	0	1	1	2.37
fridamycin A/vineomycinone B2	OC(=O)CC(Cc1ccc2c(c1O)C(=O)c1c(C2=O)c(O)c(cc1)C1CC(O)C(C(O1)C)O)(O)C	C25H26O10	486.47	35	12	0.4	5	10	6	121.26	181.82	2.1	1.6	0.89	-0.85	2.01	1.15	-3.79	7.93E-02	1.63E-04	Soluble	-5.03	4.54E-03	9.34E-06	Moderately soluble	-3.42	1.86E-01	3.82E-04	Soluble	Low	No	Yes	No	No	No	No	No	-8.13	1	1	1	1	2	0.11	1	0	1	5.15
Geldanamycin	COC1CC(C)CC2=C(OC)C(=O)C=C(C2=O)NC(=O)C(=CC=CC(C(C(=CC(C1O)C)C)OC(=O)N)OC)C	C29H40N2O9	560.64	40	0	0.52	5	9	3	151.03	163.48	3.13	1.99	2.03	-0.54	0.74	1.47	-4.24	3.23E-02	5.76E-05	Moderately soluble	-5.05	5.00E-03	8.93E-06	Moderately soluble	-3.25	3.13E-01	5.58E-04	Soluble	Low	No	Yes	No	No	No	No	No	-8.31	2	3	1	1	1	0.11	1	2	1	7.71
Genistein	Oc1ccc(cc1)c1coc2c(c1=O)c(O)cc(c2)O	C15H10O5	270.24	20	16	0	1	5	3	73.99	90.9	1.91	2.67	2.58	0.52	2.52	2.04	-3.72	5.11E-02	1.89E-04	Soluble	-4.23	1.59E-02	5.88E-05	Moderately soluble	-4.4	1.07E-02	3.94E-05	Moderately soluble	High	No	No	Yes	No	No	Yes	Yes	-6.05	0	0	0	0	0	0.55	0	0	0	2.87
Geosmin	CC1CCCC2(C1(O)CCCC2)C	C12H22O	182.3	13	0	1	0	1	1	56.51	20.23	2.7	3.29	3.12	3.02	3.01	3.03	-3.04	1.65E-01	9.06E-04	Soluble	-3.39	7.43E-02	4.07E-04	Soluble	-2.6	4.56E-01	2.50E-03	Soluble	High	Yes	No	No	No	No	No	No	-5.08	0	0	0	0	2	0.55	0	0	1	2.77
Geranyl acetone	CC(=CCCC(=O)C)CCC=C(C)C	C13H22O	194.31	14	0	0.62	6	1	0	63.86	17.07	3.21	3.7	4.05	3.34	3.82	3.62	-2.98	2.04E-01	1.05E-03	Soluble	-3.75	3.46E-02	1.78E-04	Soluble	-3.18	1.28E-01	6.61E-04	Soluble	High	Yes	No	No	No	No	No	No	-4.86	0	0	0	0	2	0.55	0	1	2	3
Heneicosane	CCCCCCCCCCCCCCCCCCCCC	C21H44	296.57	21	0	1	18	0	0	103.06	0	5.85	10.99	8.44	7.6	8.43	8.26	-7.41	1.14E-05	3.85E-08	Poorly soluble	-10.96	3.29E-09	1.11E-11	Insoluble	-8.34	1.37E-06	4.61E-09	Poorly soluble	Low	No	No	Yes	No	No	No	No	-0.31	1	1	1	1	3	0.55	0	0	2	2.84
Heptadecane	CCCCCCCCCCCCCCCCC	C17H36	240.47	17	0	1	14	0	0	83.83	0	4.91	8.82	6.88	6.68	6.65	6.79	-5.96	2.62E-04	1.09E-06	Moderately soluble	-8.7	4.76E-07	1.98E-09	Poorly soluble	-6.73	4.45E-05	1.85E-07	Poorly soluble	Low	No	No	Yes	No	No	No	No	-1.5	1	1	1	1	2	0.55	0	0	3	2.38
Isobazzanene	CC1=CCC(CC1)(C)C1=CCCC1(C)C	C15H24	204.35	15	0	0.73	1	0	0	68.52	0	3.32	4.56	4.87	4.63	4.55	4.39	-3.91	2.49E-02	1.22E-04	Soluble	-4.28	1.06E-02	5.21E-05	Moderately soluble	-3.97	2.19E-02	1.07E-04	Soluble	Low	No	No	No	No	Yes	No	No	-4.31	1	0	0	0	1	0.55	0	1	2	4.26
Isoquercitrin	OCC1OC(Oc2c(oc3c(c2=O)c(O)cc(c3)O)c2ccc(c(c2)O)O)C(C(C1O)O)O	C21H20O12	464.38	33	16	0.29	4	12	8	110.16	210.51	2.11	0.36	-0.54	-2.59	-0.59	-0.25	-3.04	4.23E-01	9.10E-04	Soluble	-4.35	2.10E-02	4.51E-05	Moderately soluble	-1.51	1.43E+01	3.08E-02	Soluble	Low	No	No	No	No	No	No	No	-8.88	2	1	1	1	3	0.17	1	1	1	5.32
Kaempferol	Oc1ccc(cc1)c1oc2cc(O)cc(c2c(=O)c1O)O	C15H10O6	286.24	21	16	0	1	6	4	76.01	111.13	1.7	1.9	2.28	-0.03	2.03	1.58	-3.31	1.40E-01	4.90E-04	Soluble	-3.86	3.98E-02	1.39E-04	Soluble	-3.82	4.29E-02	1.50E-04	Soluble	High	No	No	Yes	No	No	Yes	Yes	-6.7	0	0	0	0	0	0.55	0	0	0	3.14
Lanosterol	CC(=CCCC(C1CCC2(C1(C)CCC1=C2CCC2C1(C)CCC(C2(C)C)O)C)C)C	C30H50O	426.72	31	0	0.87	4	1	1	137.04	20.23	5.09	8.91	8.48	6.82	7.79	7.42	-7.83	6.24E-06	1.46E-08	Poorly soluble	-9.22	2.56E-07	6.00E-10	Poorly soluble	-7.2	2.71E-05	6.35E-08	Poorly soluble	Low	No	No	No	No	No	No	No	-2.58	1	3	0	1	2	0.55	0	1	2	6.07
Macrotermycin A	CC1C=CC=CC=CC=CC=CC(C(C=CC=CC(=O)NC1)(C)O)OC1OCC(C(C1N)O)O	C26H36N2O6	472.57	34	0	0.42	2	7	5	134.87	134.27	3.09	1.94	0.81	0.44	-1.47	0.96	-3.86	6.52E-02	1.38E-04	Soluble	-4.38	1.95E-02	4.13E-05	Moderately soluble	0.14	6.60E+02	1.40E+00	Soluble	High	No	Yes	No	No	No	No	No	-7.81	0	1	0	1	0	0.55	0	0	1	6.76
Macrotermycin C	O=C1C=CC=CC(C)(O)C(C=CC=CC=CC=CC(C(C(CN1)C)O)O)OC1OCC(C(C1N)O)O	C26H38N2O8	506.59	36	0	0.5	2	9	7	137.67	174.73	2.8	-0.11	-1.03	-1.03	-2.85	-0.44	-2.78	8.42E-01	1.66E-03	Soluble	-3.11	3.97E-01	7.83E-04	Soluble	1.32	1.07E+04	2.11E+01	Soluble	Low	No	No	No	No	No	No	No	-9.47	2	4	1	1	2	0.17	0	0	1	6.89
Macrotermycin D	O=C1NCC(C)C(C(C2C1C1C=CC(C)(O)C(C=CC=CC1C=C2)OC1OCC(C(C1N)O)O)O)O	C26H38N2O8	506.59	36	0	0.65	2	9	7	134.39	174.73	2.33	-1.42	-1.65	-0.87	-2.85	-0.89	-1.95	5.63E+00	1.11E-02	Very soluble	-1.75	9.07E+00	1.79E-02	Very soluble	1.32	1.07E+04	2.11E+01	Soluble	Low	No	No	No	No	No	No	No	-10.4	2	4	1	1	2	0.17	0	1	1	7.11
Maduralactomycin A	OC1=C2OC(=O)c3c(C2Oc2c1c(ccc2)C(=O)O)c(Cl)c(cc3O)C	C18H11ClO7	374.73	26	12	0.11	1	7	3	90.29	113.29	2.08	3.24	3.26	1.8	2.68	2.61	-4.48	1.24E-02	3.31E-05	Moderately soluble	-5.29	1.91E-03	5.10E-06	Moderately soluble	-4.3	1.90E-02	5.06E-05	Moderately soluble	High	No	No	Yes	No	Yes	No	No	-6.29	0	0	0	0	0	0.56	0	0	1	4.18
Maduralactomycin B	OC1=C2OC(=O)c3c(C2Oc2c1c(ccc2)C(=O)O)c(Br)c(cc3O)C	C18H11BrO7	419.18	26	12	0.11	1	7	3	92.98	113.29	2.18	3.3	3.37	1.91	2.72	2.7	-4.79	6.74E-03	1.61E-05	Moderately soluble	-5.35	1.85E-03	4.42E-06	Moderately soluble	-4.49	1.34E-02	3.21E-05	Moderately soluble	High	No	No	Yes	No	Yes	No	Yes	-6.51	0	0	0	0	0	0.56	0	0	1	4.16
Methyl 4-Methyl-2-oxopentanoate	COC(=O)C(=O)CC(C)C	C7H12O3	144.17	10	0	0.71	4	3	0	37.25	43.37	1.93	1.26	0.77	0.64	0.96	1.11	-1.26	7.86E+00	5.45E-02	Very soluble	-1.77	2.45E+00	1.70E-02	Very soluble	-1.11	1.12E+01	7.78E-02	Soluble	High	Yes	No	No	No	No	No	No	-6.28	0	2	0	0	1	0.55	0	1	1	1.37
Methyl geldanamycinate			0	0	0	0.59	0	8	4	0	0	3.46	3.16	3.51	1.18	1.63	2.59	-5.02	5.28E-03	9.63E-06	Moderately soluble	-5.97	5.86E-04	1.07E-06	Moderately soluble	-4.51	1.69E-02	3.08E-05	Moderately soluble	Low	No	Yes	No	No	No	No	Yes	-7.4	1	3	1	1	0	0.55	0	1	1	7.03
Microtermolide A	CCCC(C1OC(=O)C(NC(=O)C(C)NC(=O)C=CC(=C)NC(=O)C1CCO)C(C)C)C	C23H37N3O6	451.56	32	0	0.65	6	6	4	132.81	133.83	2.22	2.56	0.04	0.41	2.01	1.45	-3.86	6.28E-02	1.39E-04	Soluble	-5.02	4.33E-03	9.59E-06	Moderately soluble	-4.34	2.06E-02	4.56E-05	Moderately soluble	High	No	Yes	No	No	No	No	Yes	-7.24	0	1	0	1	0	0.55	0	0	1	5.87
Microtermolide B	CCCC(C(C1CCOC1=O)OC(=O)C(C(C)C)NC(=O)C(NC(=O)C=CC(=O)N)C)C	C22H35N3O7	453.53	32	0	0.68	15	7	3	116.76	153.89	3.37	1.98	0.58	0.24	2.34	1.7	-2.91	5.59E-01	1.23E-03	Soluble	-4.84	6.59E-03	1.45E-05	Moderately soluble	-2.62	1.09E+00	2.41E-03	Soluble	Low	No	Yes	No	No	No	No	No	-7.66	0	0	2	1	1	0.55	0	2	2	5.08
Myricetin	Oc1cc(O)c2c(c1)oc(c(c2=O)O)c1cc(O)c(c(c1)O)O	C15H10O8	318.24	23	16	0	1	8	6	80.06	151.59	1.08	1.18	1.69	-1.08	1.06	0.79	-3.01	3.14E-01	9.88E-04	Soluble	-3.96	3.50E-02	1.10E-04	Soluble	-2.66	6.98E-01	2.19E-03	Soluble	Low	No	No	Yes	No	No	No	Yes	-7.4	1	0	1	1	2	0.55	1	1	0	3.27
Natalamycin A	COC1CC(C)Cc2c3OC(OC)C(=O)CC(N(c3cc(c2OC)O)C(=O)C(=CC=CC(C(C(=CC(C1O)C)C)OC(=O)N)OC)C)C	C35H50N2O11	674.78	48	6	0.57	6	11	3	182.47	176.31	3.75	3.22	3.59	0.56	1.14	2.45	-5.75	1.20E-03	1.78E-06	Moderately soluble	-6.6	1.71E-04	2.54E-07	Poorly soluble	-3.95	7.57E-02	1.12E-04	Soluble	Low	No	Yes	No	No	No	No	Yes	-8.13	2	3	1	1	3	0.17	0	1	1	7.46
Natalenamide A	OC(=O)CCC1NC(=O)C(NC(=O)C(NC1=O)Cc1ccccc1)C(C)C	C19H25N3O5	375.42	27	6	0.47	6	5	4	109.5	124.6	1.83	1.28	-0.92	0.23	1.38	0.76	-2.74	6.79E-01	1.81E-03	Soluble	-3.5	1.20E-01	3.19E-04	Soluble	-4.55	1.06E-02	2.83E-05	Moderately soluble	High	No	Yes	No	No	No	No	No	-7.68	0	1	0	0	0	0.56	0	0	1	3.87
Natalenamide B	CC(CC1NC(=O)C(NC(=O)C(NC1=O)CCC(=O)O)Cc1ccccc1)C	C20H27N3O5	389.45	28	6	0.5	7	5	4	114.31	124.6	2.01	1.64	-0.53	0.46	1.78	1.07	-2.98	4.04E-01	1.04E-03	Soluble	-3.87	5.26E-02	1.35E-04	Soluble	-4.94	4.46E-03	1.15E-05	Moderately soluble	High	No	Yes	No	No	No	No	No	-7.51	0	1	0	0	0	0.56	0	0	1	3.98
Natalenamide C	OC(=O)CCC1NC(=O)C(Cc2ccccc2)NC(=O)C(NC1=O)Cc1ccccc1	C23H25N3O5	423.46	31	12	0.3	7	5	4	124.37	124.6	1.86	0.82	-0.34	0.89	2.23	1.09	-2.81	6.61E-01	1.56E-03	Soluble	-3.02	4.06E-01	9.58E-04	Soluble	-6.61	1.05E-04	2.48E-07	Poorly soluble	High	No	Yes	No	No	No	No	No	-8.3	0	0	0	0	0	0.56	0	0	1	4.02
Neoergosterol	OC1CCc2c(C1)ccc1c2CCC2(C1CCC2C(C=CC(C(C)C)C)C)C	C27H40O	380.61	28	6	0.7	4	1	1	122.11	20.23	4.58	7.57	6.47	6.04	7.1	6.35	-6.86	5.21E-05	1.37E-07	Poorly soluble	-7.83	5.61E-06	1.47E-08	Poorly soluble	-6.28	2.02E-04	5.30E-07	Poorly soluble	Low	No	No	No	No	Yes	No	No	-3.25	1	1	0	1	2	0.55	0	1	2	4.92
Pseudoxylallemycin A	CC(CC1C(=O)NC(Cc2ccccc2)C(=O)N(C)C(C(=O)NC(C(=O)N1C)Cc1ccccc1)CC(C)C)C	C32H44N4O4	548.72	40	12	0.5	8	4	2	172.97	98.82	2.33	5.17	1.68	2.27	4.06	3.1	-6.19	3.52E-04	6.41E-07	Poorly soluble	-6.99	5.60E-05	1.02E-07	Poorly soluble	-8.35	2.44E-06	4.45E-09	Poorly soluble	High	No	Yes	No	No	No	No	Yes	-5.98	1	3	0	0	1	0.55	0	0	3	5.13
Pseudoxylallemycin C	C=C=CCOc1ccc(cc1)CC1NC(=O)C(CC(C)C)N(C)C(=O)C(NC(=O)C(N(C1=O)C)CC(C)C)Cc1ccccc1	C36H48N4O5	616.79	45	12	0.47	11	5	2	192.11	108.05	4.73	5.39	2.4	2.34	5.24	4.02	-6.53	1.82E-04	2.94E-07	Poorly soluble	-7.41	2.38E-05	3.86E-08	Poorly soluble	-8.9	7.84E-07	1.27E-09	Poorly soluble	High	No	Yes	No	No	No	No	Yes	-6.24	1	3	1	0	2	0.55	0	0	3	5.78
Pseudoxylallemycin E	CC=CCOc1ccc(cc1)CC1NC(=O)C(CC(C)C)N(C)C(=O)C(NC(=O)C(N(C1=O)C)CC(C)C)Cc1ccccc1	C36H50N4O5	618.81	45	12	0.5	11	5	2	193.41	108.05	4.63	6.02	2.63	2.41	5.23	4.19	-6.94	7.10E-05	1.15E-07	Poorly soluble	-8.07	5.30E-06	8.57E-09	Poorly soluble	-8.88	8.10E-07	1.31E-09	Poorly soluble	High	No	Yes	No	No	No	No	Yes	-5.8	1	3	1	0	2	0.55	0	1	3	5.8
Pseudoxylallemycin F	CC=CCOc1ccc(cc1)CC1N=C(O)C(CC(C)C)N(C)C(=O)C(N=C(C(N(C1=O)C)CC(C)C)O)Cc1ccc(cc1)OCC=C=C	C40H54N4O6	686.88	50	12	0.47	14	8	2	215.89	124.26	5.52	6.89	5.03	3.28	7.38	5.62	-7.69	1.39E-05	2.03E-08	Poorly soluble	-9.31	3.36E-07	4.89E-10	Poorly soluble	-8.46	2.41E-06	3.51E-09	Poorly soluble	Low	No	Yes	No	No	No	No	Yes	-5.6	1	3	1	0	2	0.55	0	1	3	7.11
Pseudoxylaramide A	CCC(C(C(=O)N(C(C(=O)OC)Cc1ccccc1)C)NC(=O)C(N(C(=O)C(C(CC)C)NC(=O)C)C)Cc1ccccc1)C	C35H50N4O6	622.79	45	12	0.51	21	6	2	175.13	125.12	4.23	5.29	3.38	2.4	5.12	4.08	-5.85	8.89E-04	1.43E-06	Moderately soluble	-7.67	1.34E-05	2.15E-08	Poorly soluble	-7.85	8.80E-06	1.41E-08	Poorly soluble	High	No	Yes	No	No	No	No	Yes	-6.34	1	3	1	0	3	0.55	0	0	3	5.52
Pseudoxylaramide B	CCC(C(C(=O)N(C(C(=O)O)Cc1ccccc1)C)NC(=O)C(N(C(=O)C(C(CC)C)NC(=O)C)C)Cc1ccccc1)C	C34H48N4O6	608.77	44	12	0.5	20	6	3	170.81	136.12	3.52	4.96	3.29	2.22	4.54	3.71	-5.62	1.46E-03	2.39E-06	Moderately soluble	-7.56	1.69E-05	2.78E-08	Poorly soluble	-7.17	4.15E-05	6.82E-08	Poorly soluble	Low	No	Yes	No	No	No	No	Yes	-6.49	1	3	1	1	2	0.56	0	0	3	5.32
Pseudoxylaramide C	COC(=O)C(N(C(=O)C(NC(=O)C(N(C(=O)C(C(CC)C)NC(=O)C)C)Cc1ccccc1)Cc1ccccc1)C)Cc1ccccc1	C38H48N4O6	656.81	48	18	0.39	21	6	2	185.2	125.12	4.03	5.56	3.58	2.72	5.52	4.28	-6.31	3.24E-04	4.94E-07	Poorly soluble	-7.95	7.40E-06	1.13E-08	Poorly soluble	-9.5	2.10E-07	3.19E-10	Poorly soluble	High	No	Yes	No	No	Yes	Yes	Yes	-6.36	1	3	1	0	3	0.55	0	0	3	5.46
Pseudoxylaramide D	CCC(C(C(=O)N(C(C(=O)NC(C(=O)N(C(C(=O)O)Cc1ccccc1)C)Cc1ccccc1)Cc1ccccc1)C)NC(=O)C)C	C37H46N4O6	642.78	47	18	0.38	20	6	3	180.88	136.12	3.92	4.53	3.49	2.55	4.95	3.89	-5.64	1.46E-03	2.28E-06	Moderately soluble	-7.11	4.98E-05	7.75E-08	Poorly soluble	-8.81	9.89E-07	1.54E-09	Poorly soluble	Low	No	Yes	No	No	Yes	Yes	No	-7	1	3	1	1	2	0.56	0	0	3	5.27
Pyrrolo[1,2-a]pyrazine-1,4-dione, hexahydro-	O=C1CNC(=O)C2N1CCC2	C7H10N2O2	154.17	11	0	0.71	0	2	1	45.46	49.41	1.24	-0.6	-1.65	-0.6	0.19	-0.29	-0.42	5.89E+01	3.82E-01	Very soluble	0.03	1.67E+02	1.08E+00	Highly soluble	-0.74	2.81E+01	1.82E-01	Soluble	Low	No	No	No	No	No	No	No	-7.67	0	2	0	0	1	0.55	0	0	1	1.77
Pyrrolo[1,2-a]pyrazine-1,4-dione, hexahydro-3-(2-Methylpropyl)-	CC(CC1NC(=O)C2N(C1=O)CCC2)C	C11H18N2O2	210.27	15	0	0.82	2	2	1	64.69	49.41	2.26	1.12	-0.24	0.64	1.01	0.96	-1.72	4.03E+00	1.92E-02	Very soluble	-1.75	3.73E+00	1.77E-02	Very soluble	-1.76	3.67E+00	1.75E-02	Soluble	High	No	No	No	No	No	No	No	-6.79	0	0	0	0	0	0.55	0	0	1	2.44
Pyrrolo[1,2-a]pyrazine-1,4-dione, hexahydro-3-(phenylMethyl)	O=C1NC(Cc2ccccc2)C(=O)N2C1CCC2	C14H16N2O2	244.29	18	6	0.43	2	2	1	74.76	49.41	2.03	1.39	-0.04	1.18	1.61	1.23	-2.34	1.10E+00	4.52E-03	Soluble	-2.03	2.27E+00	9.31E-03	Soluble	-3.45	8.63E-02	3.53E-04	Soluble	High	No	No	No	No	No	No	No	-6.8	0	0	0	0	0	0.55	0	0	1	2.46
Quercetin	Oc1cc(O)c2c(c1)oc(c(c2=O)O)c1ccc(c(c1)O)O	C15H10O7	302.24	22	16	0	1	7	5	78.03	131.36	1.63	1.54	1.99	-0.56	1.54	1.23	-3.16	2.11E-01	6.98E-04	Soluble	-3.91	3.74E-02	1.24E-04	Soluble	-3.24	1.73E-01	5.73E-04	Soluble	High	No	No	Yes	No	No	Yes	Yes	-7.05	0	0	0	0	0	0.55	1	1	0	3.23
Quercetrin	Oc1cc(O)c2c(c1)oc(c(c2=O)OC1OC(C)C(C(C1O)O)O)c1ccc(c(c1)O)O	C21H20O11	448.38	32	16	0.29	3	11	7	109	190.28	1.27	0.86	0.49	-1.84	0.01	0.16	-3.33	2.08E-01	4.64E-04	Soluble	-4.44	1.63E-02	3.63E-05	Moderately soluble	-2.08	3.69E+00	8.22E-03	Soluble	Low	No	No	No	No	No	No	No	-8.42	2	0	1	1	3	0.17	1	1	1	5.28
Reblastatin	COC1CC(C)Cc2cc(NC(=O)C(=CCCC(C(C(=CC(C1O)C)C)OC(=O)N)OC)C)cc(c2OC)O	C29H44N2O8	548.67	39	6	0.59	5	8	4	153.15	149.57	3.46	3.16	3.51	1.18	1.63	2.59	-5.02	5.28E-03	9.63E-06	Moderately soluble	-5.97	5.86E-04	1.07E-06	Moderately soluble	-4.51	1.69E-02	3.08E-05	Moderately soluble	Low	No	Yes	No	No	No	No	Yes	-7.4	1	3	1	1	0	0.55	0	1	1	7.03
Rutin	Oc1cc(O)c2c(c1)oc(c(c2=O)OC1OC(COC2OC(C)C(C(C2O)O)O)C(C(C1O)O)O)c1ccc(c(c1)O)O	C27H30O16	610.52	43	16	0.44	6	16	10	141.38	269.43	1.58	-0.33	-1.69	-3.89	-2.11	-1.29	-3.3	3.08E-01	5.05E-04	Soluble	-4.87	8.30E-03	1.36E-05	Moderately soluble	-0.29	3.15E+02	5.15E-01	Soluble	Low	No	Yes	No	No	No	No	No	-10.26	3	4	1	1	4	0.17	1	1	1	6.52
Squalene	CC(=CCCC=C(CCC=C(CCC=C(C)C)C)C)CCC=C(CCC=C(C)C)C	C30H50	410.72	30	0	0.6	15	0	0	143.48	0	6.37	11.58	10.6	7.93	10.41	9.38	-8.69	8.35E-07	2.03E-09	Poorly soluble	-11.57	1.11E-09	2.71E-12	Insoluble	-7.48	1.37E-05	3.33E-08	Poorly soluble	Low	No	No	No	No	No	No	No	-0.58	1	3	1	1	2	0.55	0	1	3	4.73
Termisoflavone A	COC1C(O)C(Oc2ccc(cc2)c2coc3c(c2=O)c(O)cc(c3)OC2OC(C)C(C(C2O)O)O)OC(C1O)C	C28H32O13	576.55	41	16	0.46	6	13	6	140.64	197.74	2.91	0.59	0.23	-2.01	-0.02	0.34	-3.68	1.21E-01	2.09E-04	Soluble	-4.32	2.79E-02	4.83E-05	Moderately soluble	-2.74	1.04E+00	1.81E-03	Soluble	Low	No	Yes	No	No	No	No	No	-9.4	3	3	1	1	3	0.17	0	0	1	6.35
Termisoflavone B	COC1C(O)C(Oc2ccc(cc2)c2coc3c(c2=O)c(O)cc(c3)OC2OC(C)C(C(C2O)OC)O)OC(C1O)C	C29H34O13	590.57	42	16	0.48	7	13	5	145.37	186.74	3.85	1.13	0.89	-1.82	0.54	0.92	-4.03	5.47E-02	9.26E-05	Moderately soluble	-4.65	1.34E-02	2.26E-05	Moderately soluble	-3.43	2.21E-01	3.74E-04	Soluble	Low	No	Yes	No	No	No	No	No	-9.1	2	3	1	1	2	0.17	0	0	1	6.47
Termisoflavone C	COC1C(O)C(Oc2ccc(cc2)c2coc3c(c2=O)ccc(c3)OC2OC(C)C(C(C2O)OC)O)OC(C1O)C	C29H34O12	574.57	41	16	0.48	7	12	4	143.35	166.51	3.79	0.93	1.18	-1.34	1.01	1.11	-3.82	8.80E-02	1.53E-04	Soluble	-4.01	5.58E-02	9.71E-05	Moderately soluble	-4.02	5.45E-02	9.48E-05	Moderately soluble	Low	No	Yes	No	No	No	No	Yes	-9.14	2	3	1	1	2	0.17	0	0	1	6.36
Termitomycamide A	CCCCCC=CCC=CCCCCCCCC(=O)NCC(=O)c1ccc(cc1)O	C26H39NO3	413.59	30	6	0.54	18	3	2	127.24	66.4	4.58	7.39	6.5	4	7.35	5.96	-6.02	3.95E-04	9.55E-07	Poorly soluble	-8.61	1.01E-06	2.43E-09	Poorly soluble	-7.51	1.28E-05	3.09E-08	Poorly soluble	High	No	No	Yes	Yes	Yes	Yes	Yes	-3.58	0	1	1	1	2	0.55	0	1	3	3.23
Termitomycamide B	CCCCCC=CCC=CCCCCCCCC(=O)NCC(=O)c1cc2c([nH]1)cccc2	C28H40N2O2	436.63	32	9	0.5	18	2	2	137.07	61.96	5.22	8.2	7.28	3.86	8.42	6.6	-6.73	8.07E-05	1.85E-07	Poorly soluble	-9.36	1.90E-07	4.35E-10	Poorly soluble	-8.95	4.90E-07	1.12E-09	Poorly soluble	Low	No	Yes	No	Yes	No	No	Yes	-3.14	0	3	1	1	2	0.55	0	1	3	3.49
Termitomycamide D	CCCCCC=CCC=CCCCCCCCC(=O)NCCCNCCC(=O)O	C24H44N2O3	408.62	29	0	0.75	22	4	3	124.11	78.43	4.73	3.48	5.37	3.55	6.52	4.73	-3.11	3.14E-01	7.69E-04	Soluble	-4.81	6.34E-03	1.55E-05	Moderately soluble	-6.67	8.76E-05	2.14E-07	Poorly soluble	High	No	No	No	No	No	No	Yes	-6.32	0	1	1	0	1	0.55	0	1	2	3.7
Termitomycamide E	CCCCCC=CCC=CCCCCCCCC(=O)NCCc1ccc(cc1)O	C26H41NO2	399.61	29	6	0.58	18	2	2	126.82	49.33	5.2	7.93	6.86	4.93	7.78	6.54	-6.28	2.10E-04	5.27E-07	Poorly soluble	-8.82	6.10E-07	1.53E-09	Poorly soluble	-7.98	4.19E-06	1.05E-08	Poorly soluble	Low	No	No	Yes	Yes	No	Yes	Yes	-3.11	1	1	1	1	2	0.55	0	1	3	3.21
Terricollene C	OCc1ccc(cc1)OCC=C=C	C11H12O2	176.21	13	6	0.18	4	2	1	51.71	29.46	2.47	1.35	1.75	1.95	2.55	2.01	-1.86	2.43E+00	1.38E-02	Very soluble	-1.57	4.73E+00	2.69E-02	Very soluble	-2.86	2.45E-01	1.39E-03	Soluble	High	Yes	No	Yes	No	No	No	No	-6.42	0	0	0	0	1	0.55	0	0	1	1.72
Teucdiol C	OCC(=C1CCC2(C(C1)C(C)(O)CCC2)C)C	C15H26O2	238.37	17	0	0.87	1	2	2	71.62	40.46	2.9	2.64	3.04	2.74	3.13	2.89	-2.92	2.90E-01	1.22E-03	Soluble	-3.14	1.73E-01	7.24E-04	Soluble	-2.86	3.32E-01	1.39E-03	Soluble	High	Yes	No	No	No	No	No	No	-5.88	0	0	0	0	0	0.55	0	1	1	3.87
Teucdiol D	OCC(=C1CCC2(C(C1)C(C)(O)CCC2)C)CO	C15H26O3	254.37	18	0	0.87	2	3	3	72.78	60.69	2.42	1.39	2.01	1.86	2.52	2.04	-2.16	1.76E+00	6.91E-03	Soluble	-2.27	1.37E+00	5.39E-03	Soluble	-2.3	1.28E+00	5.05E-03	Soluble	High	Yes	No	No	No	No	No	No	-6.86	0	0	0	0	0	0.55	0	1	0	4
Teucdiol E	OCC(C1(O)CCC2(C(C1)C(C)(O)CCC2)C)C	C15H28O3	256.38	18	0	1	2	3	3	73.29	60.69	2.41	2.44	2.09	2	2.51	2.29	-2.83	3.75E-01	1.46E-03	Soluble	-3.36	1.13E-01	4.39E-04	Soluble	-2.29	1.33E+00	5.18E-03	Soluble	High	Yes	No	No	No	No	No	No	-6.13	0	0	0	0	0	0.55	0	0	0	3.94
Teucdiol F	OCC(C1CCC2(C(C1)C(C)(O)CCC2)C)(O)C	C15H28O3	256.38	18	0	1	2	3	3	73.29	60.69	2.67	1.9	2.09	2	2.24	2.18	-2.49	8.21E-01	3.20E-03	Soluble	-2.8	4.09E-01	1.59E-03	Soluble	-2.07	2.20E+00	8.57E-03	Soluble	High	Yes	No	No	No	No	No	No	-6.51	0	0	0	0	0	0.55	0	0	0	3.85
Thiazole, 4-[1,1'-biphenyl]-4-yl-2-Methyl	Cc1scc(n1)c1ccc(cc1)c1ccccc1	C16H13NS	251.35	18	17	0.06	2	1	0	77.95	41.13	3.04	4.89	4.79	3.26	5.71	4.34	-5.05	2.26E-03	9.00E-06	Moderately soluble	-5.49	8.15E-04	3.24E-06	Moderately soluble	-6.72	4.79E-05	1.91E-07	Poorly soluble	High	Yes	No	Yes	Yes	Yes	No	No	-4.36	0	0	0	0	0	0.55	0	0	1	2.56
Xylacremolide A	CCCC1CC(O)CC(=O)NC(C(=O)N2C(C(=O)O1)CCC2)Cc1ccccc1	C22H30N2O5	402.48	29	6	0.59	4	5	2	115.66	95.94	2.72	2.27	0.81	1.36	2.02	1.84	-3.65	8.92E-02	2.22E-04	Soluble	-3.92	4.82E-02	1.20E-04	Soluble	-4.55	1.13E-02	2.81E-05	Moderately soluble	High	No	Yes	No	No	No	No	No	-7.14	0	0	0	0	0	0.55	0	0	1	4.65
Xylacremolide B	CCCC1CC(O)C(C)C(=O)NC(C(=O)N2C(C(=O)O1)CCC2)Cc1ccccc1	C23H32N2O5	416.51	30	6	0.61	4	5	2	120.47	95.94	2.99	2.84	1.06	1.57	2.13	2.12	-4.1	3.34E-02	8.02E-05	Moderately soluble	-4.51	1.28E-02	3.07E-05	Moderately soluble	-4.7	8.41E-03	2.02E-05	Moderately soluble	High	No	Yes	No	No	No	Yes	Yes	-6.82	0	0	0	0	0	0.55	0	0	1	4.88
